# Supplementary material for: Chromosomal differences between European and North American Atlantic salmon discovered by linkage mapping and supported by fluorescence in situ hybridization analysis
Source: BMC Genomics. 2012 Aug 28;13:432. doi: 10.1186/1471-2164-13-432 (PMC3495403; doi:10.1186/1471-2164-13-432)
Supplement: Additional file 1 — Linkage map for North American Atlantic salmon. The columns in the table are ID of the marker, North American Atlantic salmon chromosomes number, order of markers within each linkage group, female linkage map in cM, male linkage map in cM, number of meioses, dbSNP accession number and North American specific SNPs (marked with x). (TXT 203 kb) [file 1471-2164-13-432-S1.doc]

SNP_ID	Chromosome	No.	Female map	Male map	Meioses	dbSNP access.	North American specific
ESTNV_29115_481	ssa01q-fission	0	0.0	0.0	29	rs159401086
GCR_hBin18139_Ctg1_60	ssa01q-fission	1	0.0	0.0	29	rs159402760
GCR_cBin41946_Ctg1_167	ssa01q-fission	2	0.0	0.0	32	rs159402275
GCR_cBin32127_Ctg1_245	ssa01q-fission	3	0.0	0.0	27	rs159403506
GCR_cBin32127_Ctg1_234	ssa01q-fission	4	0.0	0.0	27	rs159401997
GCR_cBin5440_Ctg1_39	ssa01q-fission	5	5.2	0.0	92	rs159406168
GCR_cBin26038_Ctg1_203	ssa01q-fission	6	5.2	0.0	87	rs159403364
ESTNV_35898_1062	ssa01q-fission	7	5.2	0.0	258	rs159407125
ESTNV_33390_1703	ssa01q-fission	8	5.2	0.0	115	rs159406829
GCR_cBin35013_Ctg1_144	ssa01q-fission	9	5.2	0.0	110	rs159403564
ESTNV_22319_435	ssa01q-fission	10	8.7	0.0	128	rs159404165
GCR_cBin32973_Ctg1_29	ssa01q-fission	11	8.7	0.0	135	rs159403518
GCR_cBin32973_Ctg1_81	ssa01q-fission	12	8.7	0.0	118	rs159402013
ESTV_14230_80	ssa01q-fission	13	8.7	0.0	68	rs119097026
GCR_cBin16706_Ctg1_40	ssa01q-fission	14	8.7	0.0	76	rs159403128
GCR_cBin12450_Ctg1_432	ssa01q-fission	15	8.7	0.0	206	rs159401249
ESTNV_33113_353	ssa01q-fission	16	8.7	0.0	41	rs159404880	X
GCR_cBin5849_Ctg1_115	ssa01q-fission	17	8.7	0.0	524	rs159406171
GCR_cBin19407_Ctg1_54	ssa01q-fission	18	10.3	0.0	113	rs159403191
ESTNV_29851_266	ssa01q-fission	19	10.3	0.0	35	rs159406577
GCR_cBin12749_Ctg1_233	ssa01q-fission	20	10.3	0.0	20	rs159403004
GCR_cBin3706_Ctg1_364	ssa01q-fission	21	10.3	0.0	70	rs159402132
ESTNV_34296_693	ssa01q-fission	22	10.8	0.0	84	rs159405082
GCR_cBin47268_Ctg1_73	ssa01q-fission	23	13.7	0.0	460	rs159402417
GCR_cBin47268_Ctg1_70	ssa01q-fission	24	13.7	0.0	458	rs159403774
ESTV_15118_153	ssa01q-fission	25	13.7	0.0	171	rs119097072
GCR_cBin38208_Ctg1_21	ssa01q-fission	26	13.7	0.0	341	rs159402172
GCR_cBin39664_Ctg1_85	ssa01q-fission	27	13.7	0.0	45	rs159407668
GCR_cBin26855_Ctg1_110	ssa01q-fission	28	14.7	0.0	22	rs159401800
GCR_cBin27812_Ctg1_148	ssa01q-fission	29	15.8	0.0	94	rs159403404
ESTNV_29031_51	ssa01q-fission	30	15.8	0.0	170	rs159404462
GCR_cBin26140_Ctg1_33	ssa01q-fission	31	16.6	0.0	23	rs159401766
GCR_cBin1019_Ctg1_221	ssa01q-fission	32	16.6	0.0	738	rs159401152
GCR_cBin26140_Ctg1_118	ssa01q-fission	33	16.6	0.0	23	rs159401765
ESTV_12221_170	ssa01q-fission	34	16.6	0.0	807	rs159401117
GCR_cBin10390_Ctg1_228	ssa01q-fission	35	16.6	0.0	535	rs159401154
ESTNV_33888_314	ssa01q-fission	36	16.6	0.0	366	rs159405017
GCR_cBin33592_Ctg1_241	ssa01q-fission	37	16.6	0.0	590	rs159403541
GCR_cBin10658_Ctg1_107	ssa01q-fission	38	16.6	0.0	87	rs159401167
ESTNV_26437_1349	ssa01q-fission	39	16.6	0.0	72	rs159404298
GCR_cBin12492_Ctg1_183	ssa01q-fission	40	16.6	0.0	472	rs159402994
GCR_hBin7576_Ctg1_138	ssa01q-fission	41	16.6	0.0	297	rs159404033
ESTNV_35486_385	ssa01q-fission	42	16.6	0.0	460	rs159405279
ESTNV_35163_1993	ssa01q-fission	43	16.6	0.0	607	rs159405241
ESTNV_35486_240	ssa01q-fission	44	16.6	0.0	271	rs159405278
ESTNV_33875_378	ssa01q-fission	45	16.6	0.0	312	rs159405013
GCR_cBin43132_Ctg1_139	ssa01q-fission	46	16.7	0.0	44	rs159402320
GCR_cBin23510_Ctg1_150	ssa01q-fission	47	16.7	0.0	44	rs159403291
GCR_cBin17730_Ctg1_232	ssa01q-fission	48	16.7	0.0	44	rs159401460
ESTNV_33760_518	ssa01q-fission	49	17.1	0.0	433	rs159404993
GCR_cBin1019_Ctg1_221_V2_NullAll	ssa01q-fission	50	17.1	0.0	738	rs159408142	X
GCR_cBin28586_Ctg1_147	ssa01q-fission	51	17.7	0.0	328	rs159407652
ESTNV_30484_927	ssa01q-fission	52	17.7	0.0	317	rs159406616
GCR_cBin30905_Ctg1_38	ssa01q-fission	53	17.7	0.0	339	rs159403476
GCR_cBin38428_Ctg1_72	ssa01q-fission	54	18.4	0.0	46	rs159403620
ESTNV_28987_832	ssa01q-fission	55	18.4	0.0	180	rs159404460
GCR_cBin42179_Ctg1_350	ssa01q-fission	56	18.4	0.0	941	rs159403688
GCR_cBin9783_Ctg1_69_V2	ssa01q-fission	57	18.4	0.0	433	rs159408325	X
GCR_cBin43281_Ctg1_51	ssa01q-fission	58	18.7	0.0	295	rs159402323
GCR_cBin42179_Ctg1_389	ssa01q-fission	59	18.7	0.0	911	rs159402285
ESTNV_32103_191	ssa01q-fission	60	18.7	0.0	319	rs159402918
GCR_cBin6340_Ctg1_59	ssa01q-fission	61	20.5	0.0	348	rs159402572
GCR_cBin38681_Ctg1_218	ssa01q-fission	62	20.9	0.0	720	rs159403625
ESTNV_15891_902	ssa01q-fission	63	22.3	0.0	33	rs159404080	X
GCR_cBin926_Ctg2_167_V2_NullAll	ssa01q-fission	64	22.3	0.0	27	rs159408320	X
GCR_cBin7109_Ctg1_186	ssa01q-fission	65	22.9	0.0	340	rs159403912
ESTV_21602_820	ssa01q-fission	66	22.9	0.0	76	rs159407582
ESTNV_30075_59	ssa01q-fission	67	22.9	0.0	239	rs159404553
GCR_cBin17465_Ctg1_129	ssa01q-fission	68	22.9	0.0	157	rs159401448
GCR_cBin46046_Ctg1_198	ssa01q-fission	69	23.9	0.0	244	rs159402384
ESTNV_35762_168	ssa01q-fission	70	23.9	0.0	242	rs159407109
ESTNV_28108_776	ssa01q-fission	71	23.9	0.0	557	rs159404401
GCR_cBin572_Ctg1_59	ssa01q-fission	72	23.9	0.0	508	rs159407683
ESTV_15080_392	ssa01q-fission	73	23.9	0.0	386	rs159407419
ESTNV_36384_1752	ssa01q-fission	74	24.9	0.0	29	rs159407211
ESTNV_36924_232	ssa01q-fission	75	26.1	0.0	486	rs159405585
GCR_cBin25083_Ctg1_112_V2	ssa01q-fission	76	26.1	0.0	32	rs159408210	X
GCR_cBin48650_Ctg1_186	ssa01q-fission	77	26.1	0.0	445	rs159403793
ESTNV_33535_713	ssa01q-fission	78	26.9	0.0	398	rs159406851
GCR_cBin32622_Ctg1_88	ssa01q-fission	79	27.2	0.0	90	rs159402007
ESTNV_33984_139	ssa01q-fission	80	27.2	0.0	364	rs159405037
GCR_cBin18615_Ctg1_159	ssa01q-fission	81	27.2	0.0	128	rs159403170
ESTNV_35964_989	ssa01q-fission	82	27.2	0.0	277	rs159405382
ESTNV_33984_1233	ssa01q-fission	83	27.2	0.0	364	rs159405036
GCR_cBin40971_Ctg1_99	ssa01q-fission	84	27.5	0.0	766	rs159406156
ESTV_19854_166	ssa01q-fission	85	27.5	0.0	33	rs159405969
ESTNV_13218_450	ssa01q-fission	86	27.5	0.0	84	rs159402878
ESTNV_32069_319	ssa01q-fission	87	29.0	0.0	438	rs159404761
GCR_cBin22735_Ctg1_155	ssa01q-fission	88	29.3	0.0	160	rs159403266
ESTNV_35108_1142	ssa01q-fission	89	29.3	0.0	856	rs159405230
GCR_cBin7483_Ctg1_160	ssa01q-fission	90	29.8	0.0	27	rs159402633
ESTNV_35593_1402	ssa01q-fission	91	30.2	0.0	29	rs159407086
ESTV_16585_88	ssa01q-fission	92	30.8	0.0	21	rs119097182
ESTNV_36830_1365	ssa01q-fission	93	31.3	0.0	27	rs159405560
GCR_cBin34_Ctg1_596	ssa01q-fission	94	31.8	0.0	29	rs159406147
ESTNV_28147_868	ssa01q-fission	95	32.2	0.0	73	rs159404408
GCR_cBin21922_Ctg1_271	ssa01q-fission	96	32.3	0.0	80	rs159403246
GCR_cBin15162_Ctg1_205	ssa01q-fission	97	32.3	0.0	27	rs159401365
GCR_cBin8657_Ctg1_79	ssa01q-fission	98	33.1	0.0	491	rs159407700
ESTNV_30987_477	ssa01q-fission	99	33.1	0.0	371	rs159402915	X
ESTV_16226_67	ssa01q-fission	100	33.1	0.0	301	rs119097154
ESTNV_32327_914	ssa01q-fission	101	34.0	0.0	674	rs159404787
GCR_cBin42440_Ctg1_139	ssa01q-fission	102	34.0	0.0	313	rs159402294
GCR_cBin31010_Ctg1_231	ssa01q-fission	103	34.3	0.0	637	rs159403483
GCR_cBin29198_Ctg1_37	ssa01q-fission	104	34.3	0.0	107	rs159401896
GCR_cBin38737_Ctg1_101	ssa01q-fission	105	34.3	0.0	652	rs159403627
ESTV_16673_1575	ssa01q-fission	106	35.3	0.0	84	rs159405865
ESTNV_26718_947	ssa01q-fission	107	35.3	0.0	430	rs159406423
ESTV_11898_340	ssa01q-fission	108	35.3	0.0	252	rs159402923
ESTNV_32983_812	ssa01q-fission	109	35.4	0.0	71	rs159406795
GCR_cBin12902_Ctg1_491	ssa01q-fission	110	35.4	0.0	32	rs159403007
GCR_cBin7930_Ctg1_81	ssa01q-fission	111	35.5	0.0	433	rs159402647
ESTV_16673_1555	ssa01q-fission	112	35.5	0.0	437	rs159405864	X
GCR_cBin20874_Ctg1_187	ssa01q-fission	113	35.5	0.0	26	rs159401571
GCR_cBin30159_Ctg1_115	ssa01q-fission	114	35.6	0.0	35	rs159401923
ESTNV_35283_192	ssa01q-fission	115	35.7	0.0	458	rs159405255
ESTNV_35581_518	ssa01q-fission	116	35.7	0.0	505	rs159405299	X
GCR_cBin4736_Ctg1_83	ssa01q-fission	117	37.9	0.0	106	rs159403775
ESTNV_34751_1633	ssa01q-fission	118	38.5	0.0	325	rs159406978
ESTNV_20700_631	ssa01q-fission	119	38.5	0.0	97	rs159406283
ESTV_13371_209	ssa01q-fission	120	38.9	0.0	477	rs159405726
GCR_cBin26178_Ctg1_157	ssa01q-fission	121	38.9	0.0	174	rs159401768
ESTNV_36815_1051	ssa01q-fission	122	39.2	0.0	689	rs159407263
GCR_cBin38678_Ctg1_119	ssa01q-fission	123	39.2	0.0	609	rs159403624
ESTV_13245_584	ssa01q-fission	124	39.4	4.4	827	rs159405723	X
GCR_cBin3018_Ctg1_511	ssa01q-fission	125	39.4	4.4	60	rs159401926
GCR_cBin3018_Ctg1_570	ssa01q-fission	126	39.4	4.4	60	rs159406135
GCR_cBin49919_Ctg1_51	ssa01q-fission	127	39.4	4.4	142	rs159402481
ESTNV_37020_2169	ssa01q-fission	128	39.4	9.3	443	rs159407294	X
ESTNV_27471_81	ssa01q-fission	129	39.4	9.3	126	rs159406449
ESTNV_30347_550	ssa01q-fission	130	39.4	9.3	56	rs159404577
ESTNV_32810_1998	ssa01q-fission	131	39.4	9.3	42	rs159406779
ESTV_13344_491	ssa01q-fission	132	39.4	9.3	33	rs119096989
ESTNV_34453_617	ssa01q-fission	133	39.4	9.5	198	rs159405115
ESTNV_34251_1165	ssa01q-fission	134	39.4	10.5	583	rs159406927
GCR_rBin14981_Ctg1_193	ssa01q-fission	135	39.4	10.5	93	rs159404042
GCR_cBin42907_Ctg1_150	ssa01q-fission	136	39.4	11.7	646	rs159402313
GCR_cBin7800_Ctg1_739	ssa01q-fission	137	39.9	20.6	497	rs159406191
GCR_cBin13749_Ctg1_171	ssa01q-fission	138	40.3	20.6	749	rs159403028
ESTNV_28684_665	ssa01q-fission	139	40.3	20.6	46	rs159406507
GCR_cBin13749_Ctg1_18	ssa01q-fission	140	41.0	27.0	538	rs159408041
ESTNV_36377_1647	ssa01q-fission	141	41.0	29.6	729	rs159405474	X
ESTNV_34077_2408	ssa01q-fission	142	41.6	30.7	589	rs159406906	X
ESTV_16805_237	ssa01q-fission	143	42.8	30.7	573	rs159405875	X
GCR_cBin22452_Ctg1_142	ssa02	0	0.0	0.0	118	rs159406118
GCR_cBin22452_Ctg1_155	ssa02	1	0.0	0.0	118	rs159407641
GCR_cBin3160_Ctg1_326	ssa02	2	1.2	0.0	77	rs159406141
ESTV_12079_460	ssa02	3	2.5	0.0	270	rs159401116
ESTNV_37675_1953	ssa02	4	9.2	4.4	483	rs159407362
ESTNV_34925_2923	ssa02	5	9.2	4.4	180	rs159406996
ESTNV_23083_64	ssa02	6	9.2	4.4	779	rs159406323
ESTV_21697_636	ssa02	7	9.2	4.4	635	rs159406052	X
ESTV_17470_405	ssa02	8	9.2	4.4	495	rs159405917
ESTV_21966_300	ssa02	9	9.2	4.4	78	rs159407602
ESTNV_29391_150	ssa02	10	9.6	4.4	34	rs159404492
GCR_cBin1603_Ctg1_67	ssa02	11	10.9	4.4	118	rs159403099
ESTNV_29234_195	ssa02	12	10.9	4.4	747	rs159404483
ESTNV_28701_207	ssa02	13	12.2	4.4	78	rs159404442
GCR_cBin1755_Ctg1_224	ssa02	14	12.7	4.4	20	rs159401452
ESTNV_34451_135	ssa02	15	12.7	4.4	588	rs159405114
ESTNV_16766_113	ssa02	16	14.0	4.4	34	rs159404096
ESTNV_34118_596	ssa02	17	14.9	4.4	274	rs159408006
GCR_cBin283_Ctg1_120	ssa02	18	14.9	4.4	255	rs159406131
ESTNV_29500_554	ssa02	19	15.7	4.4	22	rs159406556
ESTNV_24613_246	ssa02	20	16.6	4.4	284	rs159404240
GCR_cBin15029_Ctg1_250	ssa02	21	17.0	4.4	304	rs159401361
GCR_cBin15029_Ctg1_236	ssa02	22	17.6	4.4	27	rs159401360
GCR_cBin2599_Ctg1_262	ssa02	23	17.8	4.4	27	rs159401757
ESTNV_29703_292	ssa02	24	17.9	4.4	31	rs159406563
GCR_cBin27619_Ctg1_193	ssa02	25	19.8	4.4	27	rs159403396
GCR_cBin6974_Ctg1_77	ssa02	26	21.7	4.4	22	rs159403904
ESTNV_30821_800	ssa02	27	21.7	4.4	769	rs159404625	X
ESTNV_35822_817	ssa02	28	22.2	4.4	241	rs159405350
ESTNV_28735_136	ssa02	29	22.2	4.4	457	rs159406510	X
ESTNV_17417_451	ssa02	30	23.0	4.4	836	rs159406253	X
ESTV_12745_222	ssa02	31	25.9	4.4	659	rs159401121	X
ESTV_19947_986	ssa02	32	26.1	4.4	952	rs159405972
GCR_cBin16342_Ctg1_468	ssa02	33	26.1	4.4	824	rs159403112
ESTNV_37396_105	ssa02	34	27.7	4.4	653	rs159407335	X
ESTNV_31107_540	ssa02	35	30.0	4.4	25	rs159406655
BASS118_B7_B11_702	ssa02	36	32.2	4.4	351	rs119097290	X
BASS118_B7_B11_676	ssa02	37	32.2	4.4	351	rs119097377	X
GCR_cBin31631_Ctg1_149	ssa02	38	32.2	4.4	90	rs159401980
ESTNV_35394_1479	ssa02	39	32.2	4.4	199	rs159407056
ESTNV_24376_271	ssa02	40	32.8	4.4	445	rs159404227
ESTNV_36582_634	ssa02	41	35.0	4.4	42	rs159407234	X
ESTNV_36128_1360	ssa02	42	35.5	4.4	737	rs159405417	X
GCR_cBin8926_Ctg1_226	ssa02	43	35.5	4.4	20	rs159403960
ESTNV_29967_108	ssa02	44	35.5	4.4	42	rs159406583
GCR_cBin28164_Ctg1_223	ssa02	45	35.5	4.4	56	rs159403413
ESTNV_29541_288	ssa02	46	35.5	4.4	642	rs159404507
ESTNV_26671_385	ssa02	47	35.5	4.4	814	rs159401081	X
BASS118_B7_B11_507	ssa02	48	35.5	4.4	411	rs119097277	X
ESTNV_29541_872	ssa02	49	35.5	4.4	642	rs159406557
GCR_cBin21125_Ctg1_53	ssa02	50	38.7	4.4	304	rs159408054
ESTNV_27892_178	ssa02	51	38.8	4.4	93	rs159404386	X
ESTNV_32044_621	ssa02	52	41.8	4.4	147	rs159404760
ESTNV_28497_350	ssa02	53	41.8	4.4	145	rs159404431	X
ESTNV_33707_228	ssa02	54	41.8	4.4	145	rs159406871	X
ESTNV_32770_602	ssa02	55	42.5	4.4	293	rs159404841
GCR_cBin14440_Ctg1_49	ssa02	56	44.2	4.4	215	rs159401338
ESTNV_36516_128	ssa02	57	44.2	4.4	198	rs159405509
ESTNV_36998_1021	ssa02	58	49.0	4.4	758	rs159407290
ESTNV_19996_365	ssa02	59	49.0	4.4	253	rs159404142
GCR_cBin22374_Ctg1_508	ssa02	60	49.0	4.4	53	rs159401631
ESTNV_36751_1595	ssa02	61	49.0	4.4	499	rs159407254
GCR_cBin43112_Ctg1_86	ssa02	62	51.1	4.4	38	rs159403706
ESTNV_36095_1044	ssa02	63	53.3	4.4	417	rs159405405
ESTNV_33853_519	ssa02	64	54.0	4.4	188	rs159406885	X
GCR_cBin30689_Ctg1_25	ssa02	65	54.0	4.4	87	rs159401950
GCR_cBin12401_Ctg1_186	ssa02	66	54.0	4.4	426	rs159401247
ESTNV_22731_353	ssa02	67	55.1	4.4	465	rs159401065	X
GCR_hBin21648_Ctg1_137	ssa02	68	55.1	4.4	139	rs159402773
ESTNV_36095_174	ssa02	69	55.1	4.4	690	rs159405406	X
GCR_cBin17329_Ctg2_166	ssa02	70	56.1	4.4	139	rs159401443
ESTNV_32020_1395	ssa02	71	56.6	4.4	157	rs159407998
GCR_cBin26271_Ctg1_32	ssa02	72	57.4	4.4	340	rs159401770
ESTNV_36697_1478	ssa02	73	57.4	4.4	36	rs159405535
GCR_cBin16365_Ctg1_475	ssa02	74	57.4	4.4	25	rs159401408
ESTNV_31893_467	ssa02	75	57.4	4.4	51	rs159401101
GCR_cBin45701_Ctg1_227	ssa02	76	57.4	4.4	64	rs159403749
GCR_cBin5316_Ctg2_193	ssa02	77	59.6	4.4	27	rs159408097
GCR_cBin8284_Ctg1_213	ssa02	78	61.8	4.4	47	rs159402668
ESTNV_37136_732	ssa02	79	64.1	4.4	33	rs159407308
GCR_cBin37519_Ctg1_244	ssa02	80	64.2	4.4	26	rs159402148
ESTV_15445_193	ssa02	81	64.2	4.4	62	rs159407427
ESTNV_33967_1551	ssa02	82	64.2	4.4	157	rs159405030
GCR_cBin38527_Ctg1_75	ssa02	83	65.8	4.4	45	rs159402180
ESTNV_22661_681	ssa02	84	68.4	4.4	757	rs159406315
ESTV_16475_1011	ssa02	85	68.4	4.4	240	rs119097175
GCR_cBin37669_Ctg1_32	ssa02	86	73.0	4.4	22	rs159403598
GCR_cBin30891_Ctg1_180	ssa02	87	73.0	4.4	48	rs159401963
ESTNV_36056_890	ssa02	88	73.0	4.4	51	rs159405398
GCR_cBin7112_Ctg1_397	ssa02	89	73.0	4.4	35	rs159402619
GCR_cBin17915_Ctg1_30	ssa02	90	75.0	4.4	902	rs159403158
ESTNV_28584_983	ssa02	91	75.3	4.4	150	rs159406502	X
GCR_hBin13605_Ctg1_93	ssa02	92	76.3	4.4	22	rs159402748
ESTNV_32001_1134	ssa02	93	77.4	4.4	36	rs159404754
GCR_cBin43448_Ctg1_152	ssa02	94	77.4	4.4	582	rs159403711
GCR_cBin34406_Ctg1_88	ssa02	95	77.4	4.4	333	rs159403555
GCR_cBin31996_Ctg1_169	ssa02	96	77.4	4.4	188	rs159401993
GCR_cBin31996_Ctg1_226	ssa02	97	77.4	4.4	895	rs159401994
ESTNV_32001_1243	ssa02	98	77.4	4.4	522	rs159406710	X
GCR_cBin24972_Ctg1_42	ssa02	99	77.4	4.4	34	rs159408059
GCR_cBin15266_Ctg1_58	ssa02	100	77.4	4.4	68	rs159403081
GCR_cBin14203_Ctg1_147	ssa02	101	78.6	4.4	45	rs159403047
GCR_cBin28152_Ctg1_185	ssa02	102	79.8	4.4	34	rs159401862
GCR_cBin28152_Ctg1_60	ssa02	103	79.8	4.4	34	rs159403412
ESTNV_32051_1570	ssa02	104	81.0	4.4	34	rs159406713
ESTNV_27342_254	ssa02	105	81.0	4.4	108	rs159404349
ESTNV_34987_996	ssa02	106	81.0	4.4	27	rs159405211
ESTNV_34987_849	ssa02	107	81.0	4.4	27	rs159407006
GCR_cBin25248_Ctg1_228	ssa02	108	81.0	4.4	45	rs159401718
ESTNV_29403_553	ssa02	109	81.0	4.4	294	rs159404494
GCR_cBin32739_Ctg1_78	ssa02	110	81.0	4.4	34	rs159402009
ESTNV_33243_235	ssa02	111	81.0	4.4	37	rs159404899
ESTNV_25889_239	ssa02	112	81.0	4.4	37	rs159404277
GCR_hBin33344_Ctg1_153	ssa02	113	81.0	4.4	790	rs159402804	X
ESTNV_33243_1092	ssa02	114	81.8	4.4	33	rs159406811
GCR_cBin2733_Ctg1_528	ssa02	115	82.2	4.4	39	rs159403392
ESTV_17538_85	ssa02	116	82.3	4.4	240	rs159405919
GCR_cBin18961_Ctg1_75	ssa02	117	85.8	4.4	748	rs159401511
GCR_cBin25440_Ctg1_149_V2	ssa02	118	87.7	4.4	110	rs159408213	X
GCR_cBin11134_Ctg1_43	ssa02	119	91.2	4.4	22	rs159402967
ESTNV_37039_99	ssa02	120	93.2	4.4	642	rs159407300
GCR_cBin48467_Ctg1_35	ssa02	121	93.2	4.4	619	rs159402444
GCR_cBin3256_Ctg1_63	ssa02	122	93.2	4.4	82	rs159402005
ESTNV_36510_599	ssa02	123	97.6	4.4	105	rs159407222
ESTNV_29209_356	ssa02	124	97.6	4.4	72	rs159406540
ESTNV_29209_456	ssa02	125	97.6	4.4	72	rs159402912
ESTNV_32366_632	ssa02	126	97.6	4.4	20	rs159408000
ESTNV_23531_462	ssa02	127	107.0	4.4	63	rs159401069
ESTV_17233_535	ssa02	128	107.0	4.4	197	rs159405899
GCR_hBin17624_Ctg1_81	ssa02	129	107.0	4.4	53	rs159403987
GCR_cBin17416_Ctg1_223	ssa02	130	107.0	4.4	420	rs159403145
ESTNV_25199_261	ssa02	131	107.0	4.4	217	rs159406379
ESTV_16262_1716	ssa02	132	107.7	4.4	366	rs159405834
GCR_hBin43280_Ctg1_61	ssa03	0	0.0	0.0	557	rs159404025	X
ESTNV_36893_386	ssa03	1	5.2	2.8	224	rs159405577
ESTNV_33467_485	ssa03	2	5.9	19.2	399	rs159404927	X
ESTNV_33467_243	ssa03	3	5.9	19.2	396	rs159404926	X
GCR_cBin38782_Ctg1_147	ssa03	4	6.1	19.3	199	rs159403630
GCR_rBin17113_Ctg1_146	ssa03	5	6.1	24.8	361	rs159404043
ESTNV_33335_64	ssa03	6	8.7	24.8	120	rs159404913
GCR_cBin24657_Ctg1_217_V2	ssa03	7	10.0	26.7	27	rs159408205	X
ESTV_18633_368	ssa03	8	11.4	28.6	133	rs159401143
ESTNV_31916_578	ssa03	9	11.5	28.6	332	rs159406701
GCR_cBin2723_Ctg1_244	ssa03	10	11.5	32.3	121	rs159403391
ESTNV_35628_2851	ssa03	11	11.5	32.3	87	rs159407093
ESTNV_16380_81	ssa03	12	11.5	32.9	136	rs159406238
ESTNV_35766_1178	ssa03	13	11.5	33.3	174	rs159407110
ESTNV_36681_2529	ssa03	14	11.5	35.0	548	rs159407245	X
ESTNV_35766_1019	ssa03	15	11.5	35.8	126	rs159405338
ESTNV_30699_568	ssa03	16	11.5	36.1	22	rs159406634
ESTNV_33335_195	ssa03	17	11.5	37.0	475	rs159406821	X
GCR_cBin47_Ctg1_552	ssa03	18	11.5	50.4	663	rs159407675
GCR_cBin6609_Ctg1_308_V2	ssa03	19	11.5	50.5	27	rs159408294	X
ESTNV_27069_301	ssa03	20	11.5	50.5	49	rs159404330	X
ESTV_16586_812	ssa03	21	11.5	51.1	44	rs159405855
ESTNV_30607_306	ssa03	22	11.5	51.2	27	rs159404600
ESTNV_34257_418	ssa03	23	11.9	51.2	44	rs159406929
ESTNV_23557_1342	ssa03	24	12.2	51.2	203	rs159406334
GCR_cBin6213_Ctg1_121_V2	ssa03	25	12.3	51.2	56	rs159408291	X
ESTV_14711_157	ssa03	26	12.9	51.2	193	rs119097050
ESTNV_33518_1279	ssa03	27	12.9	51.2	427	rs159406849
ESTV_17314_458	ssa03	28	13.1	51.5	57	rs159407515
GCR_cBin612_Ctg1_112	ssa03	29	13.2	51.8	33	rs159402558
GCR_cBin612_Ctg1_226	ssa03	30	13.3	52.0	33	rs159403878
ESTNV_35055_1344	ssa03	31	13.5	52.3	636	rs159405220
GCR_cBin9278_Ctg1_39_V2	ssa03	32	13.6	52.6	94	rs159408322	X
ESTNV_32352_307	ssa03	33	13.7	52.6	714	rs159404791
ESTV_17201_545	ssa03	34	13.7	52.6	44	rs159407510
GCR_cBin6609_Ctg1_71	ssa03	35	13.8	52.6	27	rs159402589
ESTNV_36462_1509	ssa03	36	13.9	52.6	22	rs159405492
ESTNV_33882_1084	ssa03	37	13.9	52.6	44	rs159405014
BASS124_B7_D10_722	ssa03	38	14.0	52.6	249	rs119097318
BASS124_B7_D10_265	ssa03	39	14.0	52.6	211	rs119097317
ESTNV_28113_319	ssa03	40	14.2	53.2	803	rs159404403
ESTNV_28113_144	ssa03	41	14.2	53.2	799	rs159404402
ESTNV_31093_1513	ssa03	42	14.2	53.2	44	rs159404649
GCR_cBin23202_Ctg1_93	ssa03	43	14.2	53.2	22	rs159403279
ESTNV_25443_600	ssa03	44	14.2	53.2	38	rs159406387
GCR_cBin3322_Ctg1_167	ssa03	45	14.2	53.2	458	rs159403528
GCR_cBin8424_Ctg1_31	ssa03	46	14.7	53.2	61	rs159402676
ESTV_12578_95	ssa03	47	16.2	53.3	22	rs119096978
ESTV_21970_586	ssa03	48	17.5	53.4	342	rs159407604
ESTNV_30121_652	ssa03	49	17.5	53.4	195	rs159406595
GCR_cBin8585_Ctg1_77	ssa03	50	18.3	53.4	292	rs159403950
ESTNV_35077_1676	ssa03	51	21.5	53.4	50	rs159407022
GCR_cBin33124_Ctg1_35	ssa03	52	21.5	53.4	369	rs159402023
GCR_cBin30250_Ctg1_267	ssa03	53	21.7	53.4	44	rs159401929
GCR_cBin1614_Ctg1_237	ssa03	54	21.9	53.4	68	rs159403102
GCR_cBin2536_Ctg1_238	ssa03	55	21.9	53.5	404	rs159401728
GCR_cBin30256_Ctg1_74	ssa03	56	23.7	53.5	245	rs159401932
GCR_cBin1614_Ctg1_50	ssa03	57	23.8	53.5	94	rs159407622
GCR_cBin48578_Ctg1_194	ssa03	58	25.4	53.5	266	rs159403790
ESTNV_36774_1523	ssa03	59	26.7	53.6	688	rs159405550	X
GCR_cBin27124_Ctg1_83	ssa03	60	26.7	53.6	39	rs159401811
ESTNV_26342_454	ssa03	61	26.7	53.6	889	rs159406412	X
ESTNV_35387_1829	ssa03	62	26.7	53.6	67	rs159407054
ESTNV_35205_1428	ssa03	63	26.7	53.6	297	rs159407033
GCR_cBin38330_Ctg1_135	ssa03	64	26.7	53.6	204	rs159408083
ESTNV_36717_1690	ssa03	65	28.2	53.6	44	rs159407252
ESTNV_24505_142	ssa03	66	28.2	53.6	44	rs159404232
ESTNV_31896_408	ssa03	67	28.2	53.6	47	rs159406700
ESTNV_31896_140	ssa03	68	28.2	53.6	48	rs159406699
ESTNV_36130_3412	ssa03	69	28.2	53.6	33	rs159405418
ESTV_20256_375	ssa03	70	28.2	53.6	453	rs159405982
ESTV_20256_233	ssa03	71	28.2	53.6	454	rs159405981
ESTNV_28438_568	ssa03	72	32.2	53.6	456	rs159404424	X
ESTNV_36361_151	ssa03	73	32.2	53.6	571	rs159405468	X
ESTNV_32102_56	ssa03	74	32.5	53.6	487	rs159404764
GCR_cBin49299_Ctg1_186	ssa03	75	33.3	53.6	48	rs159403801
GCR_cBin9323_Ctg1_78	ssa03	76	33.3	53.6	33	rs159402713
GCR_cBin20352_Ctg1_163	ssa03	77	33.3	53.6	22	rs159401557
GCR_cBin2785_Ctg1_206	ssa03	78	33.3	53.6	723	rs159401845
ESTNV_29498_402	ssa03	79	33.3	53.6	622	rs159406555	X
ESTNV_27266_268	ssa03	80	33.3	53.6	251	rs159404340	X
ESTNV_27266_390	ssa03	81	33.3	53.6	251	rs159404341	X
ESTNV_36774_455	ssa03	82	34.1	53.6	536	rs159405551	X
GCR_cBin17160_Ctg1_108	ssa03	83	34.6	53.6	721	rs159403133
ESTNV_23472_194	ssa03	84	46.0	53.6	569	rs159404196
ESTNV_29224_109	ssa03	85	52.8	53.6	179	rs159404481
GCR_cBin780_Ctg1_144	ssa03	86	52.8	53.6	51	rs159402638
ESTNV_35215_1505	ssa03	87	52.8	53.6	28	rs159407035
GCR_cBin30245_Ctg1_84	ssa03	88	52.8	53.6	746	rs159401928
ESTNV_29283_367	ssa03	89	58.6	53.6	59	rs159406542
ESTNV_35828_77	ssa03	90	58.6	53.6	460	rs159407117
ESTNV_19071_457	ssa03	91	58.6	53.6	59	rs159406265
ESTNV_35334_1410	ssa03	92	59.1	53.6	259	rs159405263
ESTNV_35466_1270_V2_NullAll	ssa03	93	59.1	53.6	118	rs159408134	X
ESTNV_35334_747	ssa03	94	59.1	53.6	259	rs159407047
ESTNV_35828_77_V2_NullAll	ssa03	95	59.1	53.6	460	rs159408135	X
ESTNV_31289_1032	ssa03	96	63.2	53.6	200	rs159404675
ESTV_10747_366	ssa03	97	63.2	53.6	356	rs159405705
ESTNV_36871_663	ssa03	98	63.2	53.6	113	rs159405573
ESTNV_36871_453	ssa03	99	63.2	53.6	223	rs159407271
GCR_cBin17984_Ctg1_90	ssa03	100	63.2	53.6	504	rs159401470
ESTNV_36871_194	ssa03	101	63.2	53.6	419	rs159405571
ESTNV_32124_500	ssa03	102	63.2	53.6	758	rs159401102
GCR_cBin22155_Ctg1_21	ssa03	103	66.5	53.6	42	rs159403251
GCR_cBin22155_Ctg1_66	ssa03	104	66.5	53.6	43	rs159403252
GCR_cBin36902_Ctg1_70	ssa03	105	67.3	53.6	502	rs159402129
GCR_cBin8483_Ctg1_168	ssa03	106	68.2	53.6	38	rs159403948
GCR_cBin8483_Ctg1_179	ssa03	107	69.0	53.6	38	rs159402681
GCR_cBin43234_Ctg1_170	ssa03	108	69.8	53.6	424	rs159403708
GCR_cBin36646_Ctg1_99	ssa03	109	69.8	53.6	393	rs159403578
ESTV_17125_278	ssa03	110	70.9	53.6	713	rs159407503	X
GCR_cBin16057_Ctg1_199	ssa03	111	70.9	53.6	264	rs159401387
GCR_cBin16057_Ctg1_166	ssa03	112	70.9	53.6	264	rs159401386
GCR_cBin15414_Ctg1_275	ssa03	113	70.9	53.6	144	rs159403086
ESTNV_36704_1199	ssa03	114	71.0	53.6	27	rs159407249
ESTNV_30824_114	ssa03	115	71.0	53.6	61	rs159401099
GCR_cBin2779_Ctg1_78	ssa03	116	71.0	53.6	641	rs159401837
ESTNV_30452_1210	ssa03	117	71.0	53.6	785	rs159404584
ESTNV_36072_124	ssa03	118	71.0	53.6	820	rs159405400
ESTNV_37479_1245	ssa03	119	71.0	53.6	33	rs159405673
ESTNV_37479_321	ssa03	120	71.0	53.6	308	rs159407338
ESTV_20583_309	ssa03	121	71.0	53.6	99	rs159401144
ESTNV_26994_314	ssa03	122	85.6	53.6	85	rs159402907	X
ESTNV_33983_368	ssa03	123	85.6	53.6	334	rs159405035
GCR_cBin25388_Ctg1_170	ssa03	124	86.1	53.6	187	rs159401732
GCR_cBin25388_Ctg1_108	ssa03	125	86.6	53.6	562	rs159401731
GCR_cBin41593_Ctg1_194	ssa03	126	88.5	53.6	156	rs159402257
ESTNV_37153_794	ssa03	127	88.5	53.6	381	rs159407311
ESTNV_19653_283	ssa03	128	88.5	53.6	462	rs159406273
ESTNV_37123_898	ssa03	129	88.5	53.6	117	rs159407307
ESTNV_37373_1395	ssa03	130	91.0	53.6	143	rs159405661
GCR_cBin7679_Ctg1_423	ssa03	131	93.5	53.6	159	rs159402637
GCR_cBin7903_Ctg1_574	ssa03	132	93.5	53.6	155	rs159406192
GCR_cBin10801_Ctg1_300	ssa03	133	96.9	53.6	72	rs159401180
GCR_cBin25891_Ctg1_305	ssa03	134	96.9	53.6	575	rs159401753
GCR_cBin22215_Ctg1_184	ssa03	135	103.2	53.6	83	rs159401625
GCR_cBin8426_Ctg1_200	ssa03	136	103.2	53.6	83	rs159403945
GCR_cBin8426_Ctg1_154	ssa03	137	103.2	53.6	83	rs159402677
ESTNV_29386_467	ssa03	138	103.2	53.6	208	rs159404491	X
ESTNV_26812_629	ssa03	139	103.2	53.6	30	rs159404317
ESTV_17458_1031	ssa03	140	103.2	53.6	27	rs159405915
ESTNV_33032_67	ssa03	141	103.2	53.6	30	rs159404872	X
ESTNV_31931_115	ssa03	142	103.2	53.6	24	rs159406703	X
GCR_cBin5954_Ctg2_568	ssa03	143	103.2	53.6	48	rs159406172
ESTNV_26812_369	ssa03	144	103.2	53.6	38	rs159402905
ESTNV_35536_1238	ssa03	145	103.2	53.6	309	rs159407075
GCR_cBin4931_Ctg1_21	ssa03	146	103.2	53.6	53	rs159402468
GCR_cBin8095_Ctg1_103	ssa03	147	103.2	53.6	167	rs159402658
GCR_cBin6980_Ctg1_244	ssa03	148	109.9	53.6	33	rs159402612
GCR_cBin13876_Ctg1_149	ssa03	149	109.9	53.6	44	rs159403036
BASS12_B7_B06_1050	ssa03	150	109.9	53.6	55	rs119097332
GCR_cBin30260_Ctg1_67	ssa03	151	109.9	53.6	44	rs159403463
GCR_cBin25879_Ctg1_163	ssa03	152	109.9	53.6	60	rs159403359
ESTV_20704_162	ssa03	153	110.5	53.6	597	rs159407549	X
GCR_cBin34913_Ctg1_142	ssa03	154	110.5	53.6	258	rs159402076
GCR_cBin25322_Ctg1_126	ssa03	155	110.6	53.6	44	rs159401722
GCR_cBin16135_Ctg1_203	ssa03	156	110.6	53.6	55	rs159401390
ESTNV_28965_1177	ssa03	157	110.6	53.6	64	rs159406519
GCR_cBin34971_Ctg1_240	ssa03	158	110.7	53.6	71	rs159403562
ESTV_13534_158	ssa03	159	111.0	53.6	39	rs119097490
ESTV_14738_303	ssa03	160	111.3	53.6	22	rs159405762
ESTNV_31661_274	ssa03	161	111.5	53.6	383	rs159404713
ESTNV_31519_569	ssa03	162	111.5	53.6	346	rs159404694
ESTNV_26616_500	ssa03	163	111.5	53.6	325	rs159401079
GCR_cBin44221_Ctg1_78	ssa03	164	111.5	53.6	44	rs159403725
ESTNV_13258_439	ssa03	165	111.5	53.6	39	rs159404058
ESTNV_16613_137	ssa03	166	111.5	53.6	329	rs159406241
ESTNV_30491_362	ssa03	167	111.5	53.6	329	rs159402913
GCR_cBin2907_Ctg1_472	ssa03	168	111.8	53.6	291	rs159403436
GCR_cBin5772_Ctg1_84	ssa03	169	111.8	53.6	224	rs159407685
GCR_cBin5772_Ctg1_288	ssa03	170	111.8	53.6	33	rs159402545
GCR_cBin735_Ctg2_314	ssa03	171	111.8	53.6	31	rs159402627
GCR_cBin2907_Ctg1_319	ssa03	172	111.8	53.6	292	rs159401891
ESTNV_34832_753	ssa03	173	111.8	53.6	98	rs159405180
GCR_cBin50289_Ctg1_55	ssa03	174	111.8	53.6	503	rs159402492
ESTV_15804_172	ssa03	175	113.5	53.6	76	rs119097124
ESTNV_34577_143	ssa03	176	113.5	53.6	137	rs159408008	X
GCR_cBin25229_Ctg2_105	ssa03	177	113.5	53.6	25	rs159401716
GCR_cBin15538_Ctg1_140	ssa03	178	113.5	53.6	30	rs159403089
ESTV_16551_442	ssa03	179	113.5	53.6	696	rs119097178
ESTNV_23136_481	ssa03	180	113.9	53.6	153	rs159401068
GCR_cBin2489_Ctg1_251_V2	ssa03	181	114.1	53.6	33	rs159408206	X
GCR_cBin6541_Ctg1_187	ssa03	182	114.2	53.6	44	rs159403885
ESTNV_33311_572	ssa03	183	114.3	53.6	33	rs159404908
GCR_hBin33809_Ctg1_106	ssa03	184	114.4	53.6	207	rs159404018
ESTNV_23390_339	ssa03	185	114.4	53.6	142	rs159406328
GCR_cBin5359_Ctg1_235	ssa03	186	114.4	53.6	205	rs159403848
GCR_cBin6977_Ctg1_260	ssa03	187	114.4	53.6	583	rs159402608
BASS112_B7_H03_670	ssa03	188	114.4	53.6	430	rs119097360	X
GCR_cBin2200_Ctg1_90	ssa03	189	115.2	53.6	230	rs159401614
ESTNV_33063_792	ssa03	190	115.2	53.6	636	rs159406799
GCR_cBin15768_Ctg1_57	ssa03	191	115.2	53.6	524	rs159403095
ESTNV_34763_922	ssa03	192	115.6	53.6	346	rs159405171	X
ESTNV_34158_505	ssa03	193	115.6	53.6	321	rs159405064
GCR_cBin18827_Ctg1_195	ssa03	194	115.6	53.6	22	rs159401507
ESTV_18778_168	ssa03	195	115.6	53.6	566	rs159405945	X
GCR_cBin18827_Ctg1_65	ssa03	196	115.6	53.6	22	rs159403176
GCR_cBin19457_Ctg1_45	ssa03	197	115.7	53.6	576	rs159401524
GCR_cBin8933_Ctg1_66	ssa03	198	115.7	53.6	623	rs159402694
GCR_rBin3760_Ctg1_98	ssa03	199	115.7	54.2	164	rs159402868
ESTNV_34763_2153	ssa03	200	115.7	54.2	274	rs159406982
ESTNV_36275_2174	ssa03	201	118.0	54.2	601	rs159407188	X
ESTNV_36470_293	ssa03	202	118.0	54.2	69	rs159405493	X
GCR_cBin528_Ctg1_496	ssa03	203	118.0	54.2	119	rs159403842
GCR_cBin37379_Ctg1_47	ssa03	204	118.0	54.2	44	rs159403590
GCR_cBin14555_Ctg1_93	ssa03	205	118.0	54.2	28	rs159401340
ESTNV_31438_51	ssa03	206	118.0	54.2	44	rs159406677
ESTNV_32228_633	ssa03	207	118.0	54.2	45	rs159406735
ESTNV_31140_226	ssa03	208	119.4	54.2	493	rs159406658
ESTNV_23526_412	ssa03	209	119.4	54.2	520	rs159406331	X
ESTNV_36457_2447	ssa04	0	0.0	0.0	694	rs159407220
ESTNV_21307_402	ssa04	1	0.0	0.0	440	rs159406291	X
ESTV_14575_867	ssa04	2	0.0	0.0	41	rs159405754	X
ESTV_15722_638	ssa04	3	0.6	0.0	318	rs159405803
ESTNV_29707_992	ssa04	4	0.6	0.0	144	rs159406565
ESTV_17346_1243	ssa04	5	0.6	0.0	390	rs159405909
ESTNV_33266_651	ssa04	6	0.6	0.0	466	rs159406814
ESTNV_13978_305	ssa04	7	0.6	0.0	104	rs159402882
GCR_cBin21647_Ctg1_220	ssa04	8	0.6	0.0	44	rs159401600
ESTNV_36764_672	ssa04	9	0.6	0.0	333	rs159407256	X
ESTNV_30481_1304	ssa04	10	17.0	0.0	476	rs159404590
GCR_cBin30011_Ctg1_172	ssa04	11	18.1	0.0	122	rs159403452
ESTNV_32189_702	ssa04	12	18.3	0.0	1017	rs159406730
GCR_cBin34041_Ctg1_311	ssa04	13	24.9	0.0	309	rs159403545
GCR_cBin3190_Ctg1_148_V2	ssa04	14	24.9	0.0	44	rs159408233	X
GCR_cBin6674_Ctg1_36	ssa04	15	24.9	0.0	418	rs159403890
GCR_cBin23470_Ctg1_62	ssa04	16	31.0	0.0	25	rs159401657
ESTNV_33867_553	ssa04	17	33.4	0.0	812	rs159405012
GCR_cBin19578_Ctg1_70	ssa04	18	33.4	0.2	603	rs159408051
GCR_cBin16631_Ctg1_71	ssa04	19	33.4	0.2	363	rs159401420
GCR_cBin42906_Ctg1_128	ssa04	20	33.4	0.2	142	rs159406159
ESTNV_28531_364	ssa04	21	34.0	0.3	737	rs159406499
GCR_cBin14760_Ctg1_76	ssa04	22	37.8	0.3	341	rs159401344
ESTNV_35783_626	ssa04	23	39.1	0.4	334	rs159405343
GCR_cBin4288_Ctg1_82	ssa04	24	39.1	0.4	759	rs159403699
GCR_cBin4288_Ctg1_252	ssa04	25	39.2	0.4	45	rs159402312
GCR_rBin15703_Ctg1_214	ssa04	26	40.3	0.4	830	rs159402860
GCR_cBin1659_Ctg1_213	ssa04	27	40.3	0.4	726	rs159403124
GCR_cBin26421_Ctg1_81	ssa04	28	40.3	0.4	133	rs159403374
ESTNV_35783_92	ssa04	29	40.3	0.4	475	rs159405344	X
ESTV_20470_501	ssa04	30	41.3	0.4	240	rs159405986
ESTNV_30983_1638	ssa04	31	44.6	0.4	410	rs159404636	X
GCR_cBin23258_Ctg1_190	ssa04	32	44.6	0.4	244	rs159403281
GCR_cBin42451_Ctg1_191	ssa04	33	44.6	0.4	27	rs159408090
BASS110_B6A_E06_264	ssa04	34	44.6	0.4	50	rs119097274
ESTNV_12902_251	ssa04	35	44.6	0.4	205	rs159406214
ESTNV_36163_936	ssa04	36	44.6	0.4	44	rs159407172
ESTNV_23562_420	ssa04	37	44.6	0.4	89	rs159406335
GCR_cBin21084_Ctg1_69	ssa04	38	44.6	0.4	238	rs159401582
GCR_cBin27595_Ctg1_103	ssa04	39	45.1	0.4	22	rs159401831
GCR_cBin2432_Ctg1_559	ssa04	40	45.7	0.4	25	rs159407646
ESTNV_29296_178	ssa04	41	46.8	0.4	27	rs159407996
ESTV_17164_89	ssa04	42	47.9	0.4	64	rs119097246
ESTNV_32560_1127	ssa04	43	47.9	0.4	434	rs159404809
ESTNV_29652_1809	ssa04	44	47.9	0.4	684	rs159404518	X
GCR_cBin6775_Ctg1_75	ssa04	45	49.3	0.4	767	rs159403895
GCR_cBin19737_Ctg1_226	ssa04	46	49.6	0.4	120	rs159401534
ESTNV_37211_1512	ssa04	47	50.8	0.4	38	rs159405638	X
GCR_cBin21489_Ctg1_370	ssa04	48	50.8	0.4	36	rs159403235
GCR_cBin3741_Ctg1_126	ssa04	49	50.9	0.4	61	rs159402145
ESTNV_25641_253	ssa04	50	50.9	0.4	770	rs159404269
ESTNV_32717_846	ssa04	51	54.3	0.4	99	rs159404836	X
GCR_cBin37684_Ctg1_55	ssa04	52	54.3	0.4	67	rs159403601
GCR_cBin31693_Ctg1_74	ssa04	53	54.3	0.4	616	rs159401982
ESTNV_28692_531	ssa04	54	54.3	0.4	285	rs159404441	X
GCR_cBin31693_Ctg1_166	ssa04	55	54.3	0.4	617	rs159403500
GCR_cBin25358_Ctg1_191	ssa04	56	67.6	0.4	54	rs159401727
ESTNV_35692_1144	ssa04	57	67.8	0.4	114	rs159405322	X
ESTNV_29405_829	ssa04	58	67.8	0.4	611	rs159404495
GCR_cBin49901_Ctg1_37	ssa04	59	67.8	0.4	30	rs159402480
ESTNV_18093_348	ssa04	60	67.8	0.4	110	rs159404120
GCR_cBin46142_Ctg1_191	ssa04	61	67.8	0.4	78	rs159403757
ESTNV_28577_526	ssa04	62	67.8	0.4	23	rs159404437
GCR_hBin50784_Ctg1_70	ssa04	63	67.8	0.4	62	rs159402835
ESTV_15528_560	ssa04	64	67.8	0.4	27	rs159407432
ESTNV_35503_345	ssa04	65	67.8	0.4	90	rs159405284	X
ESTNV_35503_827	ssa04	66	67.8	0.4	90	rs159405285	X
ESTNV_28895_687	ssa04	67	71.5	0.4	29	rs159404453	X
ESTNV_16145_162	ssa04	68	77.0	0.4	1055	rs159404085
ESTNV_33367_515	ssa04	69	77.0	0.4	53	rs159404916
ESTNV_33988_1757	ssa04	70	79.1	0.4	668	rs159405038
ESTNV_33988_762	ssa04	71	79.1	0.4	383	rs159406896
GCR_cBin21806_Ctg1_79	ssa04	72	80.1	0.4	145	rs159401606
GCR_cBin32360_Ctg1_288	ssa04	73	80.1	0.4	145	rs159403512
GCR_cBin3506_Ctg1_149	ssa04	74	80.1	0.4	230	rs159402080
GCR_cBin15410_Ctg1_212	ssa04	75	80.1	0.4	146	rs159403085
ESTV_16643_373	ssa04	76	80.1	0.4	260	rs159407482
ESTNV_28346_293	ssa04	77	81.2	0.4	158	rs159406492	X
ESTV_15479_277	ssa04	78	81.2	0.4	179	rs159407431	X
ESTV_20925_1105	ssa04	79	81.8	0.4	63	rs159406011
ESTNV_32393_853	ssa04	80	81.9	0.4	116	rs159406747
GCR_cBin4742_Ctg1_269	ssa04	81	82.0	0.4	156	rs159403776
BASS139_B7_E01_105	ssa04	82	82.0	0.4	67	rs119097352
ESTV_20669_1764	ssa04	83	82.0	0.4	108	rs159405994	X
ESTNV_33618_1214	ssa04	84	82.0	0.4	459	rs159404962	X
ESTNV_29909_624	ssa04	85	82.0	0.4	162	rs159404539	X
ESTNV_33917_1292	ssa04	86	89.6	0.4	563	rs159405021
GCR_cBin15022_Ctg1_318	ssa04	87	89.6	0.4	172	rs159401359
GCR_cBin30744_Ctg1_87	ssa04	88	89.6	0.4	37	rs159401955
GCR_hBin19914_Ctg1_86	ssa04	89	89.6	0.4	37	rs159402766
GCR_cBin4279_Ctg1_224	ssa04	90	94.0	0.4	192	rs159402310
ESTV_16809_973	ssa04	91	94.0	0.4	77	rs159405876
ESTNV_37616_3894	ssa04	92	94.0	0.4	296	rs159407359
ESTNV_33674_1186	ssa04	93	94.0	0.4	504	rs159404976
ESTNV_26402_575	ssa04	94	94.3	0.4	342	rs159406414
ESTV_13644_410	ssa04	95	94.3	0.4	95	rs159402929
ESTNV_36086_719	ssa04	96	94.3	0.4	275	rs159405403	X
GCR_cBin9103_Ctg1_35	ssa04	97	96.8	0.4	527	rs159402702
GCR_cBin1541_Ctg1_424	ssa04	98	96.8	0.4	581	rs159401376
ESTNV_14764_458	ssa04	99	97.5	0.4	600	rs159404070
ESTV_18172_566	ssa04	100	97.5	0.4	669	rs159405932
ESTNV_32717_1091	ssa04	101	97.8	0.4	81	rs159404835
GCR_cBin51398_Ctg1_70	ssa04	102	97.8	0.4	113	rs159402510
ESTNV_34623_1031	ssa04	103	98.1	0.4	219	rs159405144	X
ESTNV_25398_289	ssa04	104	98.1	0.4	354	rs159404261
GCR_cBin36279_Ctg1_64	ssa04	105	98.1	0.4	135	rs159403574
ESTNV_28210_159	ssa04	106	99.7	0.4	740	rs159404415	X
ESTNV_29240_385	ssa04	107	99.7	0.4	345	rs159406541
ESTV_17254_89	ssa04	108	99.7	0.4	219	rs159407514
ESTNV_35650_1900	ssa04	109	99.7	0.4	235	rs159407096	X
GCR_cBin6162_Ctg1_59	ssa04	110	99.8	0.4	187	rs159407688
ESTNV_31760_309	ssa04	111	99.8	0.4	399	rs159406690	X
GCR_cBin16401_Ctg1_326	ssa04	112	100.0	0.4	619	rs159401410
ESTNV_34931_121	ssa04	113	100.2	0.4	127	rs159406998
GCR_cBin35021_Ctg1_70	ssa04	114	100.2	0.4	832	rs159403565
ESTNV_24073_395	ssa04	115	100.4	0.4	226	rs159404220	X
ESTNV_35899_1577	ssa04	116	100.4	0.4	213	rs159405368	X
GCR_cBin46118_Ctg1_223	ssa04	117	100.4	0.4	30	rs159402386
GCR_cBin29958_Ctg1_84	ssa04	118	100.4	0.4	890	rs159401914
ESTV_17539_1123	ssa04	119	100.4	0.4	121	rs119097544
ESTNV_32703_647	ssa04	120	100.4	0.4	302	rs159404832	X
ESTNV_32703_428	ssa04	121	100.4	0.4	298	rs159404831	X
GCR_cBin12278_Ctg1_153	ssa04	122	100.7	0.4	310	rs159402988
ESTNV_33422_864	ssa04	123	100.7	0.4	245	rs159404921
ESTV_15778_145	ssa04	124	100.7	0.4	546	rs159405807	X
ESTNV_28503_575	ssa04	125	101.0	0.4	413	rs159404432
ESTNV_28503_327	ssa04	126	101.0	0.4	30	rs159406498
GCR_cBin9428_Ctg1_32	ssa04	127	101.0	0.4	30	rs159402718
ESTNV_36230_1120	ssa04	128	101.0	0.4	605	rs159405436
ESTNV_30258_90	ssa04	129	101.0	0.4	30	rs159404564
GCR_cBin7082_Ctg1_204	ssa04	130	101.0	0.4	30	rs159402617
ESTNV_34419_496	ssa04	131	101.0	0.4	28	rs159405106
ESTNV_34833_1382	ssa04	132	101.0	0.4	30	rs159406991
ESTNV_35650_2037	ssa04	133	101.0	0.4	30	rs159407097
ESTNV_36999_1587	ssa04	134	101.0	0.4	799	rs159405599	X
ESTNV_35635_2078	ssa04	135	101.0	0.4	161	rs159407094
GCR_hBin6632_Ctg1_121	ssa04	136	101.0	0.4	27	rs159402843
BASS112_B7_A12_127	ssa04	137	101.0	0.4	53	rs119097280
ESTNV_36999_750	ssa04	138	101.0	0.4	836	rs159407291	X
BASS112_B7_A12_395	ssa04	139	101.4	0.4	53	rs119097281
ESTV_13197_590	ssa04	140	101.6	1.4	286	rs119096987
GCR_cBin4805_Ctg1_193	ssa04	141	101.6	5.7	467	rs159403783
ESTNV_35329_908	ssa04	142	101.6	5.7	324	rs159405260
ESTNV_35352_241	ssa04	143	101.6	5.7	324	rs159405267
ESTNV_35352_77	ssa04	144	101.6	5.7	834	rs159407050
ESTNV_33795_600	ssa04	145	101.6	5.7	609	rs159404998	X
ESTNV_35329_232	ssa04	146	101.6	6.5	417	rs159407046
GCR_cBin2433_Ctg1_97	ssa04	147	101.6	6.5	251	rs159403317
GCR_cBin568_Ctg1_74	ssa04	148	101.6	17.5	141	rs159407681
GCR_cBin3044_Ctg1_47	ssa04	149	101.6	17.5	343	rs159401940
ESTV_14818_1267	ssa04	150	101.7	17.5	642	rs159405764	X
GCR_hBin45092_Ctg1_140	ssa04	151	101.7	28.6	138	rs159402827
GCR_hBin45092_Ctg1_57	ssa04	152	101.7	38.1	381	rs159402828
GCR_cBin5673_Ctg1_49	ssa05	0	0.0	0.0	76	rs159402537
ESTV_20002_108	ssa05	1	0.0	0.0	756	rs159407537
GCR_cBin13670_Ctg1_82	ssa05	2	0.0	11.3	467	rs159401295
GCR_cBin15223_Ctg1_361	ssa05	3	0.0	13.3	67	rs159401367
GCR_cBin16478_Ctg1_145	ssa05	4	0.0	15.3	361	rs159403118
GCR_cBin16478_Ctg1_193	ssa05	5	0.1	15.3	41	rs159403119
GCR_cBin16471_Ctg1_124	ssa05	6	0.3	17.1	660	rs159403116
GCR_cBin16471_Ctg1_206	ssa05	7	0.3	17.1	504	rs159403117
ESTNV_37221_2328	ssa05	8	0.8	18.2	578	rs159405643
GCR_cBin33117_Ctg1_151	ssa05	9	0.8	18.2	675	rs159403523
ESTV_18022_968	ssa05	10	1.7	19.8	206	rs159405929
GCR_cBin26631_Ctg1_386	ssa05	11	1.7	19.8	28	rs159401793
ESTNV_37022_1170	ssa05	12	3.4	19.8	62	rs159405607
ESTV_16691_375	ssa05	13	3.4	19.8	63	rs119097193
GCR_cBin15004_Ctg1_154	ssa05	14	5.8	19.8	61	rs159401358
GCR_cBin15004_Ctg1_309	ssa05	15	5.8	19.8	47	rs159403067
GCR_cBin48196_Ctg1_63	ssa05	16	5.8	19.8	631	rs159402434
GCR_cBin48196_Ctg1_36	ssa05	17	5.8	19.8	631	rs159402433
BASS138_B7_B10_200	ssa05	18	5.8	19.8	430	rs119097346
BASS15_B7_A08_510	ssa05	19	5.8	19.8	128	rs119097271
BASS138_B7_B10_378	ssa05	20	6.2	19.8	188	rs159407755
ESTNV_32731_625	ssa05	21	6.2	19.8	256	rs159404837
GCR_cBin27882_Ctg1_116	ssa05	22	8.1	19.8	122	rs159401848
GCR_cBin33065_Ctg1_159	ssa05	23	8.1	19.8	241	rs159402019
GCR_cBin27882_Ctg1_69	ssa05	24	8.1	19.8	313	rs159407651
GCR_cBin5159_Ctg1_487	ssa05	25	8.4	19.8	418	rs159402513
GCR_cBin5806_Ctg1_204	ssa05	26	8.4	19.8	287	rs159403869
GCR_cBin5806_Ctg1_138	ssa05	27	8.4	19.8	287	rs159407686
GCR_cBin5159_Ctg1_408	ssa05	28	9.4	19.8	202	rs159403832
GCR_cBin11191_Ctg1_173	ssa05	29	9.4	19.8	88	rs159401195
GCR_cBin12244_Ctg1_232	ssa05	30	9.8	19.8	429	rs159401242
GCR_cBin4660_Ctg1_268	ssa05	31	9.8	19.8	455	rs159402399
GCR_hBin31975_Ctg1_231	ssa05	32	9.8	19.8	643	rs159402797
GCR_cBin37571_Ctg1_142	ssa05	33	9.8	19.8	54	rs159403593
GCR_cBin6066_Ctg1_86	ssa05	34	10.9	19.8	669	rs159403876
ESTNV_37477_1100	ssa05	35	12.1	19.8	271	rs159407337
GCR_cBin30866_Ctg1_113	ssa05	36	12.9	19.8	27	rs159401959
ESTNV_23683_596	ssa05	37	13.6	19.8	218	rs159404205
ESTNV_33128_565	ssa05	38	13.7	19.8	394	rs159404882
ESTV_14757_521	ssa05	39	13.7	19.8	57	rs119097054
ESTNV_33128_78	ssa05	40	13.7	19.8	392	rs159406802
ESTV_14757_562	ssa05	41	13.7	19.8	323	rs119097055
GCR_cBin2972_Ctg1_58	ssa05	42	13.7	19.8	238	rs159403449
ESTNV_29295_468	ssa05	43	16.0	19.8	298	rs159401089
ESTNV_14089_241	ssa05	44	16.0	19.8	313	rs159401052
GCR_hBin33819_Ctg1_187_V2_NullAll	ssa05	45	16.0	19.8	567	rs159408326	X
GCR_cBin965_Ctg2_356	ssa05	46	18.0	19.8	37	rs159403975
GCR_cBin965_Ctg2_341	ssa05	47	18.0	19.8	197	rs159402728
ESTNV_14000_405	ssa05	48	18.0	19.8	353	rs159401050
GCR_cBin1282_Ctg1_419	ssa05	49	18.1	19.8	228	rs159401272
ESTV_16466_668	ssa05	50	25.1	19.8	654	rs159407478	X
ESTV_16466_1044	ssa05	51	25.1	19.8	470	rs119097174
ESTNV_27219_331	ssa05	52	29.1	19.8	920	rs159404335
ESTNV_19750_154	ssa05	53	30.1	19.8	481	rs159406274
ESTNV_35525_1387	ssa05	54	30.1	19.8	32	rs159407073
GCR_cBin33212_Ctg1_226	ssa05	55	30.1	19.8	86	rs159403527
GCR_cBin4421_Ctg1_196	ssa05	56	30.1	19.8	442	rs159402343
GCR_cBin4421_Ctg1_345	ssa05	57	30.1	19.8	442	rs159402344
ESTNV_30117_771	ssa05	58	30.1	19.8	529	rs159404559
ESTV_18386_82	ssa05	59	31.0	19.8	101	rs159405934
GCR_cBin14153_Ctg1_574_V2	ssa05	60	31.0	19.8	860	rs159408165	X
ESTNV_31531_916	ssa05	61	43.7	19.8	116	rs159404695
GCR_cBin37707_Ctg1_102	ssa05	62	43.7	19.8	473	rs159402156
GCR_cBin19361_Ctg1_96	ssa05	63	45.7	19.8	156	rs159403189
GCR_cBin20239_Ctg1_63	ssa05	64	45.7	19.8	157	rs159403207
ESTV_15770_410	ssa05	65	51.0	19.8	314	rs119097122
ESTV_15078_479	ssa05	66	51.3	19.8	38	rs159407418
BASS139_B7_B07_214	ssa05	67	51.7	19.9	326	rs119097349
GCR_cBin17727_Ctg1_27	ssa05	68	52.5	19.9	412	rs159403153
ESTNV_35044_125	ssa05	69	52.9	19.9	364	rs159405217
BASS111_B7_D03_328	ssa05	70	57.2	19.9	175	rs119097318
BASS111_B7_D03_286	ssa05	71	57.2	19.9	175	rs119097317
ESTNV_36502_836	ssa05	72	57.4	19.9	195	rs159405505
BASS111_B7_D03_200	ssa05	73	57.4	19.9	648	rs159407745
BASS111_B7_D03_407	ssa05	74	57.4	19.9	464	rs119097278
GCR_hBin18275_Ctg1_117	ssa05	75	57.4	19.9	522	rs159402763	X
GCR_cBin42808_Ctg1_202	ssa05	76	59.1	19.9	311	rs159403697
GCR_cBin34183_Ctg1_158	ssa05	77	59.1	19.9	33	rs159402049
GCR_cBin13024_Ctg1_140	ssa05	78	59.1	19.9	41	rs159403011
GCR_cBin13024_Ctg1_142	ssa05	79	59.1	19.9	41	rs159403012
GCR_cBin11093_Ctg2_103_V2_NullAll	ssa05	80	63.8	19.9	67	rs159408150	X
ESTV_17368_88	ssa05	81	63.8	19.9	280	rs119097257
GCR_cBin20050_Ctg1_34	ssa05	82	64.0	19.9	32	rs159401545
ESTNV_26648_379	ssa05	83	76.6	19.9	64	rs159404313	X
ESTNV_32316_1197	ssa05	84	76.6	19.9	30	rs159404784
GCR_cBin26310_Ctg1_189	ssa05	85	76.6	19.9	32	rs159401771
GCR_cBin29880_Ctg1_23	ssa05	86	76.6	19.9	45	rs159406134
GCR_cBin39590_Ctg1_87	ssa05	87	76.6	19.9	29	rs159402213
ESTNV_13974_873	ssa05	88	76.6	19.9	748	rs159404062
GCR_cBin12379_Ctg1_94	ssa05	89	76.6	19.9	27	rs159401246
ESTNV_25525_410	ssa05	90	76.6	19.9	378	rs159406390
ESTV_21870_705	ssa05	91	78.5	19.9	226	rs159406067	X
ESTNV_23515_266	ssa05	92	81.9	19.9	568	rs159404197
ESTNV_25792_698	ssa05	93	90.2	19.9	204	rs159406398
ESTNV_25792_446	ssa05	94	90.2	19.9	204	rs159404274
GCR_cBin992_Ctg1_309	ssa05	95	94.7	19.9	147	rs159402741
GCR_cBin44030_Ctg1_237	ssa05	96	94.7	19.9	378	rs159402339
ESTNV_30017_158	ssa05	97	94.7	19.9	50	rs159404550
ESTNV_30017_552	ssa05	98	94.7	19.9	50	rs159406586
GCR_cBin4908_Ctg1_226	ssa05	99	95.3	19.9	27	rs159402458
GCR_cBin10777_Ctg1_196	ssa05	100	95.3	19.9	181	rs159402960
ESTNV_25906_998	ssa05	101	100.0	19.9	378	rs159406402	X
BASS136_B7_E01_171	ssa05	102	100.3	19.9	512	rs119097342
GCR_cBin24218_Ctg1_261	ssa05	103	100.3	19.9	633	rs159403311
ESTNV_28191_196	ssa05	104	104.0	19.9	552	rs159406480	X
ESTNV_26088_606	ssa05	105	104.0	19.9	66	rs159404287
GCR_cBin4170_Ctg1_228	ssa05	106	104.0	19.9	34	rs159402261
GCR_cBin4170_Ctg1_233	ssa05	107	104.0	19.9	34	rs159402262
ESTNV_34464_1404	ssa05	108	104.0	19.9	323	rs159405119
ESTNV_35314_130	ssa05	109	104.0	19.9	105	rs159405257
GCR_cBin6795_Ctg1_308	ssa05	110	104.0	19.9	80	rs159402600
ESTNV_20180_573	ssa05	111	104.0	19.9	824	rs159404146
GCR_cBin41869_Ctg1_110	ssa05	112	104.7	19.9	32	rs159402266
GCR_cBin33417_Ctg1_101	ssa05	113	104.8	19.9	276	rs159403532
GCR_cBin40624_Ctg1_148	ssa05	114	105.7	19.9	197	rs159402237
ESTNV_27461_1163	ssa05	115	105.7	19.9	711	rs159404358
GCR_cBin9261_Ctg1_188	ssa05	116	106.1	19.9	358	rs159403970	X
GCR_cBin8515_Ctg1_191	ssa05	117	106.1	19.9	693	rs159402682
ESTNV_22829_341	ssa05	118	106.1	19.9	852	rs159406318
ESTV_21801_199	ssa05	119	106.1	19.9	763	rs159407589
ESTV_21697_1223	ssa05	120	106.1	20.1	495	rs159407584
GCR_cBin21411_Ctg1_326	ssa05	121	106.6	20.1	615	rs159401588
ESTNV_37656_1100	ssa05	122	107.0	20.1	529	rs159407361
ESTNV_33716_817	ssa06	0	0.0	0.0	65	rs159406872
ESTNV_24857_790	ssa06	1	0.0	0.0	176	rs159406367
ESTNV_33716_922	ssa06	2	0.0	0.0	65	rs159404984
GCR_rBin16221_Ctg1_266	ssa06	3	0.0	0.0	583	rs159402861	X
GCR_cBin37659_Ctg1_151	ssa06	4	0.2	0.0	319	rs159403597
GCR_cBin3719_Ctg1_227	ssa06	5	1.1	0.6	111	rs159402137	X
GCR_cBin33206_Ctg1_109	ssa06	6	6.1	4.3	790	rs159403526
ESTNV_25867_164	ssa06	7	6.1	4.3	519	rs159406401	X
GCR_cBin10731_Ctg1_195	ssa06	8	6.5	4.3	600	rs159401174
GCR_cBin39280_Ctg1_175	ssa06	9	6.5	4.4	141	rs159402206
ESTV_17430_729	ssa06	10	6.5	4.7	27	rs159405913
GCR_cBin8844_Ctg1_179	ssa06	11	6.5	4.8	24	rs159402687
GCR_cBin4290_Ctg1_99	ssa06	12	6.5	4.9	255	rs159407669
GCR_cBin3000_Ctg1_193	ssa06	13	6.5	4.9	461	rs159403451
ESTNV_36483_1242	ssa06	14	7.4	4.9	535	rs159407221	X
GCR_cBin13782_Ctg1_67	ssa06	15	7.5	4.9	400	rs159401304
GCR_hBin33595_Ctg1_191	ssa06	16	7.9	4.9	441	rs159404016	X
GCR_cBin13782_Ctg1_64	ssa06	17	7.9	4.9	735	rs159403032
ESTNV_36757_845	ssa06	18	8.9	4.9	640	rs159405549	X
ESTNV_36757_1363	ssa06	19	8.9	4.9	632	rs159405548	X
ESTV_14384_381	ssa06	20	8.9	4.9	26	rs159402930
ESTV_14384_462	ssa06	21	8.9	4.9	526	rs159402931
GCR_cBin40305_Ctg1_70	ssa06	22	8.9	4.9	197	rs159408088
ESTNV_30479_547	ssa06	23	8.9	4.9	165	rs159406615
ESTNV_17668_287	ssa06	24	8.9	4.9	729	rs159404112
ESTNV_33653_51	ssa06	25	8.9	4.9	767	rs159404968	X
ESTNV_31404_229	ssa06	26	8.9	4.9	404	rs159406672
ESTNV_30479_231	ssa06	27	8.9	4.9	733	rs159404588
ESTV_13198_123	ssa06	28	9.1	4.9	127	rs159405721
GCR_cBin1265_Ctg1_271	ssa06	29	9.1	4.9	70	rs159401261
ESTV_13564_420	ssa06	30	9.1	4.9	655	rs159405728
GCR_cBin10569_Ctg1_141	ssa06	31	10.8	4.9	353	rs159401162
ESTNV_34839_90	ssa06	32	10.8	4.9	354	rs159406992
ESTNV_36355_1780	ssa06	33	11.9	4.9	701	rs159407206	X
ESTNV_33733_642	ssa06	34	11.9	4.9	988	rs159404988
GCR_cBin13944_Ctg1_178	ssa06	35	11.9	4.9	374	rs159403038
GCR_cBin41229_Ctg1_194	ssa06	36	11.9	4.9	196	rs159402249
ESTNV_33473_135	ssa06	37	13.7	4.9	613	rs159404928
ESTNV_37782_2181	ssa06	38	14.7	4.9	297	rs159407370	X
ESTV_21911_914	ssa06	39	14.7	4.9	541	rs159407597	X
GCR_cBin3012_Ctg1_287	ssa06	40	14.7	4.9	359	rs159401919
GCR_cBin23239_Ctg1_26	ssa06	41	14.7	4.9	24	rs159403280
ESTNV_35667_737	ssa06	42	14.7	4.9	192	rs159405316
ESTNV_37037_693	ssa06	43	15.7	4.9	29	rs159407298
ESTNV_29401_401	ssa06	44	16.7	4.9	126	rs159406545	X
ESTV_19580_277	ssa06	45	16.7	4.9	126	rs159405957	X
ESTV_19580_301	ssa06	46	16.7	4.9	126	rs159405958	X
ESTNV_24496_456	ssa06	47	16.7	4.9	242	rs159404231
ESTNV_36029_386	ssa06	48	16.7	4.9	84	rs159405392
ESTNV_34292_751	ssa06	49	17.2	4.9	108	rs159406932	X
GCR_cBin41664_Ctg1_107	ssa06	50	17.2	4.9	247	rs159402259
GCR_cBin2488_Ctg1_329	ssa06	51	17.2	4.9	62	rs159401701
ESTNV_35959_1283	ssa06	52	17.2	4.9	169	rs159405381	X
ESTNV_32544_888	ssa06	53	18.2	4.9	99	rs159404808
ESTV_16219_102	ssa06	54	18.5	4.9	20	rs159405830
ESTNV_32977_454	ssa06	55	18.8	4.9	45	rs159404866
GCR_hBin36356_Ctg1_59	ssa06	56	19.0	4.9	426	rs159404021
ESTNV_12926_381	ssa06	57	20.4	4.9	307	rs159404055
ESTNV_31998_489	ssa06	58	20.4	4.9	656	rs159404753	X
ESTNV_31421_450	ssa06	59	20.6	4.9	387	rs159406674
ESTNV_25560_280	ssa06	60	20.6	4.9	293	rs159406391
GCR_cBin37731_Ctg1_46	ssa06	61	20.6	4.9	197	rs159403602
GCR_cBin42489_Ctg1_138	ssa06	62	20.9	4.9	71	rs159402296
ESTNV_34292_856	ssa06	63	21.6	4.9	36	rs159405080
ESTNV_36824_935	ssa06	64	22.3	4.9	646	rs159405559
GCR_cBin16481_Ctg1_303	ssa06	65	22.3	4.9	382	rs159401414
GCR_cBin16481_Ctg1_250	ssa06	66	22.3	4.9	381	rs159403120
ESTNV_35445_1459	ssa06	67	22.3	4.9	38	rs159407062
BASS15_B7_D02_365	ssa06	68	22.3	4.9	701	rs119097367
ESTNV_26306_372	ssa06	69	22.7	4.9	415	rs159404294
ESTNV_24131_116	ssa06	70	22.7	4.9	601	rs159404221
ESTNV_31881_467	ssa06	71	24.3	4.9	833	rs159404738	X
ESTNV_36026_2638	ssa06	72	24.3	4.9	80	rs159407150	X
GCR_cBin11254_Ctg1_609	ssa06	73	24.3	5.1	453	rs159408034
GCR_cBin2792_Ctg2_200	ssa06	74	24.4	5.4	72	rs159403407
ESTNV_32793_401	ssa06	75	24.5	5.4	71	rs159406778
GCR_cBin618_Ctg1_514_V2	ssa06	76	24.7	5.4	74	rs159408290	X
GCR_cBin22326_Ctg1_100	ssa06	77	24.9	5.4	130	rs159403256
ESTV_15890_627	ssa06	78	24.9	5.4	813	rs159405810	X
ESTNV_36066_2518	ssa06	79	26.6	5.4	74	rs159407155
ESTNV_37714_614	ssa06	80	26.8	5.4	598	rs159405702
ESTV_21800_996	ssa06	81	29.3	5.4	120	rs159407588	X
GCR_cBin45714_Ctg1_163	ssa06	82	29.3	5.4	45	rs159403751
GCR_cBin3879_Ctg2_509	ssa06	83	29.9	5.4	189	rs159402189
ESTV_14471_319	ssa06	84	30.8	5.4	23	rs119097040
ESTNV_27336_508	ssa06	85	30.8	5.4	27	rs159404348
GCR_hBin29120_Ctg1_93	ssa06	86	30.8	5.4	25	rs159404006
ESTNV_36866_1976	ssa06	87	32.6	5.4	103	rs159405569
ESTNV_24999_794	ssa06	88	32.6	5.4	841	rs159406370
ESTNV_36705_1193	ssa06	89	42.7	5.4	38	rs159405536	X
GCR_cBin41061_Ctg1_275	ssa06	90	48.1	5.4	306	rs159406157
ESTNV_26236_134	ssa06	91	48.1	5.4	366	rs159404292	X
ESTNV_29877_67	ssa06	92	48.1	5.4	199	rs159406579	X
ESTNV_33585_792	ssa06	93	49.2	5.4	96	rs159404953
ESTNV_25601_615	ssa06	94	49.7	5.4	74	rs159406393	X
ESTNV_33585_602	ssa06	95	49.7	5.4	78	rs159404952
ESTNV_22606_272	ssa06	96	49.7	5.4	311	rs159404177	X
GCR_cBin1088_Ctg1_120	ssa06	97	52.4	5.4	20	rs159406088
ESTNV_36276_161	ssa06	98	55.1	5.4	89	rs159407189
ESTNV_36026_1431	ssa06	99	56.9	5.4	56	rs159405391
ESTNV_33465_1033	ssa06	100	57.0	5.4	25	rs159406839
ESTNV_37606_918	ssa06	101	57.2	5.4	654	rs159405692
ESTNV_35560_1033	ssa06	102	57.7	5.4	71	rs159405296	X
GCR_cBin46100_Ctg1_157	ssa06	103	60.7	5.4	318	rs159402385
ESTNV_32645_328	ssa06	104	60.7	5.4	615	rs159404820
ESTV_15243_314	ssa06	105	60.7	5.4	614	rs119097514
GCR_cBin30698_Ctg1_184	ssa06	106	62.0	5.4	589	rs159401951
ESTV_16674_300	ssa06	107	63.7	5.4	756	rs159405866	X
ESTNV_30512_1120	ssa06	108	63.7	5.4	747	rs159406619	X
ESTNV_37073_938	ssa06	109	63.7	5.4	758	rs159407305	X
ESTNV_31003_132	ssa06	110	65.5	5.4	279	rs159404641
ESTNV_33149_461	ssa06	111	65.5	5.4	578	rs159401108	X
ESTV_14194_507	ssa06	112	65.5	5.4	574	rs119097024
ESTNV_35530_507	ssa06	113	65.5	5.4	565	rs159405291
ESTNV_30992_1251	ssa06	114	65.5	5.4	28	rs159404637
GCR_cBin50513_Ctg1_37	ssa06	115	65.5	5.4	83	rs159402497
GCR_rBin1433_Ctg1_259	ssa06	116	65.5	5.4	259	rs159402857	X
ESTNV_21223_122	ssa06	117	67.2	5.4	561	rs159406289
ESTNV_28443_245	ssa06	118	67.4	5.4	817	rs159404425
ESTNV_23548_82	ssa06	119	67.4	5.4	788	rs159406332
ESTNV_33402_1114	ssa06	120	67.4	5.4	812	rs159406830
GCR_cBin14491_Ctg1_252	ssa06	121	67.4	5.4	471	rs159403059
ESTNV_23548_451	ssa06	122	67.4	5.4	787	rs159401070
ESTV_14686_659	ssa06	123	67.7	5.4	630	rs119097049
ESTV_14686_263	ssa06	124	67.7	5.4	681	rs159407410
GCR_cBin7169_Ctg1_691	ssa06	125	68.3	5.4	150	rs159407694
GCR_cBin8057_Ctg1_186	ssa06	126	77.1	5.4	541	rs159402653
GCR_cBin17180_Ctg1_332_V2	ssa06	127	77.1	5.4	431	rs159408178	X
ESTV_16361_1266	ssa06	128	87.2	5.4	259	rs119097167
ESTNV_28146_651	ssa06	129	87.2	5.4	36	rs159404407
ESTV_16361_472	ssa06	130	87.2	5.4	259	rs119097168
ESTV_15190_1379	ssa06	131	87.2	5.4	503	rs119097081
GCR_cBin21811_Ctg1_162	ssa06	132	87.2	5.4	75	rs159401608
GCR_cBin17247_Ctg1_111	ssa06	133	90.3	5.4	319	rs159401435
GCR_rBin6831_Ctg1_92	ssa06	134	90.3	5.4	786	rs159402873
ESTNV_35125_474	ssa06	135	90.3	5.4	576	rs159405237
ESTNV_37177_1857	ssa06	136	96.1	7.1	95	rs159407316	X
ESTNV_28336_1465	ssa06	137	96.7	7.1	492	rs159406491	X
ESTV_17081_268	ssa06	138	96.7	7.1	204	rs119097243
ESTNV_37177_1180	ssa06	139	97.5	7.1	166	rs159407315	X
ESTNV_30516_1089	ssa06	140	97.5	7.1	38	rs159406621	X
ESTV_17301_516	ssa06	141	97.5	7.1	44	rs159405907	X
ESTNV_34932_825	ssa06	142	97.5	7.1	38	rs159405201	X
AY388595_a	ssa06	143	99.4	7.1	248	rs159407975
ESTNV_27925_445	ssa06	144	99.4	7.1	439	rs159406466
ESTV_15164_451	ssa06	145	102.6	7.1	695	rs119097079
ESTNV_26237_290	ssa06	146	105.2	7.1	221	rs159404293
GCR_cBin22498_Ctg1_205	ssa06	147	106.0	7.1	206	rs159403260
ESTNV_33721_557	ssa06	148	112.9	7.1	306	rs159404986
ESTNV_33721_1961	ssa06	149	112.9	7.1	306	rs159404985
ESTV_21956_886	ssa06	150	112.9	7.1	90	rs159406077
GCR_cBin20446_Ctg1_124	ssa06	151	112.9	7.1	390	rs159403210
ESTNV_30861_483	ssa06	152	112.9	7.1	320	rs159404629
GCR_cBin21542_Ctg1_121	ssa06	153	112.9	7.1	80	rs159401595
ESTNV_25431_627	ssa06	154	116.2	7.1	51	rs159406386	X
GCR_cBin25975_Ctg1_238	ssa06	155	119.0	7.1	119	rs159401756
GCR_cBin9378_Ctg1_160	ssa06	156	119.2	7.1	109	rs159403972
ESTV_17301_308	ssa06	157	119.3	7.4	44	rs159405906
ESTV_20831_345	ssa06	158	119.3	7.6	38	rs159407551
GCR_cBin17788_Ctg1_64	ssa06	159	119.3	7.8	38	rs159403155
GCR_cBin7885_Ctg1_97_V2	ssa06	160	119.3	8.0	592	rs159408303	X
ESTNV_16174_211	ssa06	161	119.3	8.0	514	rs159404086	X
GCR_cBin28870_Ctg1_219	ssa06	162	120.8	8.0	36	rs159401887
ESTV_17067_557	ssa06	163	121.5	8.0	34	rs119097240
ESTNV_26019_72	ssa06	164	121.7	8.0	58	rs159406407
ESTNV_28175_275	ssa06	165	122.0	8.0	392	rs159404413	X
GCR_cBin31008_Ctg1_69	ssa06	166	122.0	8.0	57	rs159403482
GCR_cBin15560_Ctg1_83	ssa06	167	122.0	8.0	64	rs159403090
GCR_cBin31735_Ctg1_37	ssa06	168	122.1	8.0	820	rs159401984
ESTNV_32653_896	ssa06	169	122.1	8.0	817	rs159404822	X
GCR_cBin34311_Ctg1_94	ssa06	170	123.5	8.0	22	rs159402054
GCR_cBin34311_Ctg1_65	ssa06	171	123.5	8.1	22	rs159402053
GCR_cBin34311_Ctg1_146	ssa06	172	123.5	8.1	38	rs159402052
GCR_cBin47481_Ctg1_169	ssa06	173	123.5	8.2	27	rs159402419
GCR_cBin12541_Ctg1_269	ssa06	174	123.5	8.3	39	rs159401257
GCR_cBin12541_Ctg1_62	ssa06	175	123.5	8.3	37	rs159401258
GCR_cBin1894_Ctg1_197	ssa06	176	123.5	8.4	83	rs159403178
ESTV_13507_393	ssa06	177	123.5	8.4	47	rs159401125
ESTNV_23337_437	ssa06	178	123.5	8.4	909	rs159404190
GCR_cBin17347_Ctg1_28	ssa06	179	124.0	22.0	138	rs159403140
ESTNV_37177_498	ssa06	180	124.0	35.6	736	rs159405636
ESTNV_32808_1659	ssa06	181	124.0	35.6	643	rs159404847	X
GCR_cBin14940_Ctg1_245	ssa06	182	124.0	46.8	32	rs159401354
GCR_cBin2313_Ctg1_194	ssa06	183	124.0	57.9	260	rs159401649
ESTV_17632_161	ssa07	0	0.0	0.0	529	rs159407523
GCR_cBin29189_Ctg1_169	ssa07	1	0.0	0.0	29	rs159401894
ESTV_21906_1095	ssa07	2	0.0	0.0	518	rs159407594
GCR_cBin39072_Ctg1_132	ssa07	3	0.0	13.3	139	rs159403640
GCR_cBin12831_Ctg1_296	ssa07	4	4.4	36.9	444	rs159401274
GCR_cBin49738_Ctg1_177	ssa07	5	7.4	45.8	183	rs159402476
ESTNV_35910_1392	ssa07	6	8.2	46.6	428	rs159405369
ESTNV_35690_125	ssa07	7	10.6	47.8	336	rs159405320
GCR_cBin2194_Ctg1_315	ssa07	8	16.2	47.8	61	rs159401611
ESTNV_29766_750	ssa07	9	16.2	47.8	817	rs159404528
GCR_cBin7131_Ctg1_79	ssa07	10	16.2	47.8	133	rs159402620
GCR_cBin3490_Ctg1_183	ssa07	11	16.2	47.8	475	rs159402074
GCR_cBin7756_Ctg1_139	ssa07	12	17.0	47.8	234	rs159403921
GCR_cBin14009_Ctg1_349	ssa07	13	32.1	47.8	29	rs159401316
GCR_cBin2379_Ctg1_66	ssa07	14	32.4	47.8	29	rs159403298
GCR_cBin12808_Ctg1_224	ssa07	15	32.6	47.8	27	rs159408037
GCR_cBin19107_Ctg1_671	ssa07	16	32.9	47.8	206	rs159406114
ESTV_15777_536	ssa07	17	33.1	47.8	156	rs159405805
ESTV_15777_567	ssa07	18	33.1	47.8	160	rs159405806
ESTV_13593_258	ssa07	19	33.1	47.8	133	rs159401126
ESTV_16308_425	ssa07	20	33.1	47.8	99	rs119097163
GCR_cBin11377_Ctg1_140	ssa07	21	34.2	47.8	72	rs159402975
GCR_cBin45656_Ctg1_97	ssa07	22	36.5	47.8	43	rs159403748
GCR_cBin28120_Ctg1_268	ssa07	23	38.3	47.8	34	rs159401858
GCR_cBin21512_Ctg1_44	ssa07	24	44.0	47.8	132	rs159403236
ESTNV_26008_459	ssa07	25	44.1	47.8	331	rs159406406
GCR_cBin2194_Ctg1_506_V2	ssa07	26	44.2	47.8	61	rs159408192	X
BASS12_B7_G07_130	ssa07	27	45.6	47.8	206	rs159407750
BASS12_B7_G07_224	ssa07	28	45.6	47.8	189	rs119097319
GCR_cBin18374_Ctg1_118	ssa07	29	45.6	47.8	20	rs159401479
ESTNV_36968_1274	ssa07	30	45.6	47.8	167	rs159407285
GCR_cBin809_Ctg1_201	ssa07	31	51.6	47.8	48	rs159402655
GCR_cBin22350_Ctg1_52	ssa07	32	52.1	47.8	30	rs159403257
GCR_cBin2573_Ctg1_104	ssa07	33	52.2	47.8	708	rs159401745
ESTV_16738_78	ssa07	34	52.2	47.8	374	rs159407490
ESTV_15302_402	ssa07	35	58.6	47.8	105	rs159405778
GCR_cBin25356_Ctg1_418	ssa07	36	66.4	47.8	670	rs159401725
GCR_hBin31294_Ctg1_153	ssa07	37	66.4	47.8	64	rs159402795
ESTNV_22395_848	ssa07	38	66.4	47.8	87	rs159404167
GCR_cBin16567_Ctg1_142	ssa07	39	71.0	47.8	27	rs159401417
ESTV_13579_155	ssa07	40	75.5	47.8	234	rs159407383	X
ESTV_13579_262	ssa07	41	75.5	47.8	234	rs159405729	X
ESTNV_33746_108	ssa07	42	75.5	47.8	223	rs159404990	X
ESTNV_28144_328	ssa07	43	78.2	47.8	29	rs159406476
GCR_cBin21396_Ctg1_111	ssa07	44	78.2	47.8	27	rs159401587
ESTNV_37528_690	ssa07	45	78.2	47.8	608	rs159405680
GCR_cBin10594_Ctg1_335	ssa07	46	80.7	47.8	42	rs159402954
ESTNV_22938_366	ssa07	47	81.7	47.8	519	rs159401066
ESTNV_34815_1118	ssa07	48	81.7	47.8	570	rs159406987
GCR_cBin47088_Ctg1_148	ssa07	49	81.7	47.8	27	rs159402414
GCR_cBin12639_Ctg1_154	ssa07	50	81.7	47.8	212	rs159402998
GCR_cBin2668_Ctg1_124	ssa07	51	81.7	47.8	21	rs159403380
GCR_cBin23136_Ctg1_120	ssa07	52	82.0	47.8	20	rs159403276
GCR_cBin8670_Ctg1_184	ssa07	53	86.7	47.8	414	rs159403953
ESTV_20716_802	ssa07	54	88.6	47.8	843	rs159405998	X
GCR_cBin27018_Ctg1_187	ssa07	55	89.1	47.8	651	rs159401804
ESTNV_34354_477	ssa07	56	89.6	47.8	220	rs159405091	X
GCR_cBin25303_Ctg1_155	ssa07	57	90.6	47.8	632	rs159401720
ESTNV_35772_794	ssa07	58	90.6	47.8	43	rs159405339
GCR_cBin9845_Ctg1_443	ssa07	59	90.6	47.8	222	rs159406208
GCR_cBin20277_Ctg1_115	ssa07	60	90.6	47.8	699	rs159401552	X
GCR_cBin18976_Ctg1_341	ssa07	61	94.2	47.8	620	rs159403180
ESTNV_34866_1489	ssa07	62	95.6	47.8	580	rs159405186
GCR_cBin34313_Ctg1_348	ssa07	63	95.6	48.8	562	rs159402056
ESTNV_16657_595	ssa07	64	95.6	48.8	27	rs159404094
GCR_cBin31626_Ctg1_172	ssa07	65	105.6	48.8	42	rs159403499
ESTV_16793_623	ssa07	66	105.6	48.8	40	rs159405874
ESTNV_35976_1169	ssa08/29	0	0.0	0.0	795	rs159407140
ESTV_18537_221	ssa08/29	1	0.0	0.0	762	rs159405936
GCR_cBin48054_Ctg1_138	ssa08/29	2	0.0	0.0	509	rs159402431
GCR_cBin4705_Ctg1_403	ssa08/29	3	2.5	1.8	802	rs159403767
ESTNV_34400_885	ssa08/29	4	2.9	1.8	816	rs159405100	X
ESTNV_31437_758	ssa08/29	5	2.9	1.8	793	rs159406676	X
ESTNV_29648_198	ssa08/29	6	2.9	1.8	749	rs159406559	X
GCR_cBin18472_Ctg1_339	ssa08/29	7	2.9	1.8	374	rs159401489
ESTNV_35947_1630	ssa08/29	8	3.4	1.8	122	rs159405380
ESTNV_35947_533	ssa08/29	9	3.4	1.8	119	rs159407134
ESTNV_35025_1140	ssa08/29	10	3.4	1.8	636	rs159407010
GCR_cBin13760_Ctg1_161	ssa08/29	11	3.4	1.8	571	rs159401300
GCR_cBin13760_Ctg1_383	ssa08/29	12	3.4	1.8	111	rs159401302
ESTNV_36745_1460	ssa08/29	13	3.7	1.8	778	rs159405546
ESTV_17107_247	ssa08/29	14	3.7	1.8	301	rs159405892
GCR_cBin2955_Ctg1_99	ssa08/29	15	3.7	1.8	449	rs159406132
GCR_cBin3425_Ctg1_312	ssa08/29	16	3.7	1.8	311	rs159403549
ESTNV_19531_204	ssa08/29	17	3.7	1.8	776	rs159404136	X
ESTNV_35976_200	ssa08/29	18	3.7	1.8	776	rs159407142	X
ESTNV_36653_167	ssa08/29	19	3.7	1.8	776	rs159405526	X
ESTNV_36990_110	ssa08/29	20	3.7	1.8	774	rs159405593	X
ESTNV_36990_1211	ssa08/29	21	3.7	1.8	774	rs159405594	X
ESTV_13442_111	ssa08/29	22	3.7	1.8	770	rs159402927	X
ESTV_13442_220	ssa08/29	23	3.7	1.8	770	rs159402928	X
ESTNV_27839_414	ssa08/29	24	3.7	2.0	784	rs159406461	X
ESTNV_36653_1182	ssa08/29	25	3.7	2.0	733	rs159405525	X
ESTNV_37052_1616	ssa08/29	26	3.7	2.0	125	rs159407303
GCR_cBin28025_Ctg1_243	ssa08/29	27	3.7	2.0	34	rs159401853
ESTNV_36248_934	ssa08/29	28	3.7	2.0	27	rs159405444
GCR_cBin49589_Ctg1_81	ssa08/29	29	5.8	2.0	54	rs159403802
GCR_cBin17204_Ctg1_155	ssa08/29	30	6.4	2.0	122	rs159403135
GCR_cBin28511_Ctg1_23	ssa08/29	31	6.5	2.0	209	rs159401869
BASS121_B7_G07_476	ssa08/29	32	7.8	2.0	181	rs159407752
GCR_cBin33859_Ctg1_149	ssa08/29	33	9.0	2.0	34	rs159402041
ESTNV_23296_180	ssa08/29	34	10.1	2.0	164	rs159404187
GCR_hBin29007_Ctg1_87	ssa08/29	35	10.1	2.0	24	rs159402790
ESTV_16180_121	ssa08/29	36	10.2	2.0	23	rs119097149
GCR_cBin26410_Ctg1_112	ssa08/29	37	10.2	2.0	38	rs159403371
GCR_cBin26410_Ctg1_90	ssa08/29	38	10.2	2.0	38	rs159403372
GCR_cBin17808_Ctg1_148	ssa08/29	39	10.2	2.0	38	rs159403156
GCR_cBin7013_Ctg2_153	ssa08/29	40	13.3	2.0	38	rs159406186
GCR_cBin7801_Ctg1_180	ssa08/29	41	13.6	2.0	281	rs159402639
GCR_cBin31289_Ctg1_132	ssa08/29	42	13.6	2.0	411	rs159403490
ESTNV_36990_1058	ssa08/29	43	23.4	2.0	248	rs159407289	X
GCR_cBin11333_Ctg1_286	ssa08/29	44	23.4	2.0	23	rs159401207
GCR_cBin3169_Ctg1_169	ssa08/29	45	23.4	2.0	788	rs159408072	X
GCR_cBin15290_Ctg1_216	ssa08/29	46	23.4	2.1	704	rs159403083
GCR_cBin3860_Ctg1_173	ssa08/29	47	23.4	5.6	61	rs159402182
GCR_cBin10084_Ctg1_433	ssa08/29	48	23.4	5.6	29	rs159402942
ESTV_16994_616	ssa08/29	49	25.2	5.6	48	rs159405884	X
GCR_cBin29196_Ctg1_214	ssa08/29	50	26.4	9.3	506	rs159403443
ESTNV_33655_577	ssa08/29	51	26.4	9.3	572	rs159404970	X
ESTNV_33656_1774	ssa08/29	52	26.4	9.3	572	rs159406860	X
GCR_cBin25670_Ctg1_106	ssa08/29	53	26.6	9.3	182	rs159401739
GCR_cBin2889_Ctg1_78	ssa08/29	54	27.0	9.3	352	rs159403430
ESTNV_37190_1300	ssa08/29	55	27.0	9.3	575	rs159407320
ESTV_14439_190	ssa08/29	56	30.4	9.3	298	rs159405747	X
ESTNV_22405_619	ssa08/29	57	30.4	9.3	336	rs159404169
PACAP2GA556_V2	ssa08/29	58	31.2	9.3	249	rs159408328	X
PACAP2TA583_V2	ssa08/29	59	31.2	9.3	249	rs159408329	X
GCR_cBin33552_Ctg1_309	ssa08/29	60	31.2	9.3	220	rs159403540
ESTNV_22609_355	ssa08/29	61	31.2	9.3	610	rs159406313
ESTV_13265_391	ssa08/29	62	31.2	9.3	32	rs159402926
ESTNV_35332_1001	ssa08/29	63	32.6	9.3	290	rs159405262
ESTNV_37516_1564	ssa08/29	64	32.6	9.3	336	rs159407346
ESTNV_29828_495	ssa08/29	65	32.7	9.3	65	rs159404533
GCR_cBin46470_Ctg1_152	ssa08/29	66	32.7	9.3	90	rs159402395
GCR_cBin9394_Ctg1_76	ssa08/29	67	32.7	9.3	755	rs159403973
ESTNV_20525_311	ssa08/29	68	33.1	9.3	357	rs159404151
ESTV_16317_150	ssa08/29	69	33.1	9.3	220	rs119097164
ESTV_14332_154	ssa08/29	70	33.1	9.3	34	rs159405742	X
ESTNV_36322_390	ssa08/29	71	33.1	9.3	32	rs159407198	X
ESTV_16091_1193	ssa08/29	72	33.3	9.3	395	rs159405820	X
GCR_hBin52413_Ctg1_95	ssa08/29	73	33.3	9.3	81	rs159404028
ESTNV_34430_1108	ssa08/29	74	37.7	9.3	630	rs159405108	X
ESTNV_34430_1317	ssa08/29	75	37.7	9.3	630	rs159405109	X
ESTNV_34430_1498	ssa08/29	76	37.7	9.3	630	rs159406944	X
ESTNV_36642_418	ssa08/29	77	37.7	9.3	555	rs159407238
ESTNV_33681_253	ssa08/29	78	37.7	9.3	91	rs159404978
ESTNV_35157_252	ssa08/29	79	37.7	9.3	782	rs159407028	X
ESTNV_33681_845	ssa08/29	80	37.7	9.3	88	rs159406866
ESTNV_28800_1030	ssa08/29	81	40.2	9.3	327	rs159404448	X
ESTNV_35227_1709	ssa08/29	82	40.2	9.3	865	rs159405250
ESTNV_30036_776	ssa08/29	83	40.4	9.3	338	rs159404551	X
GCR_cBin38109_Ctg1_110	ssa08/29	84	40.4	9.3	775	rs159402169
GCR_cBin6507_Ctg1_263	ssa08/29	85	41.7	9.3	413	rs159402580
GCR_cBin25065_Ctg1_42	ssa08/29	86	44.1	9.3	98	rs159401709
GCR_cBin6161_Ctg1_202	ssa08/29	87	44.1	9.3	583	rs159403879
GCR_cBin32595_Ctg1_68	ssa08/29	88	44.1	9.3	143	rs159402006
ESTV_12533_162	ssa08/29	89	56.5	9.3	702	rs159405712	X
GCR_cBin49912_Ctg1_98	ssa08/29	90	56.5	9.3	86	rs159403806
ESTNV_28566_397	ssa08/29	91	56.6	9.3	32	rs159406501
GCR_cBin14765_Ctg1_160	ssa08/29	92	56.6	9.3	36	rs159403062
ESTNV_15113_119	ssa08/29	93	56.7	9.3	28	rs159404075
GCR_cBin31597_Ctg1_36	ssa08/29	94	56.7	9.3	116	rs159403498
ESTNV_33636_508	ssa08/29	95	56.7	9.3	664	rs159404966	X
ESTNV_23580_687	ssa08/29	96	61.5	9.4	351	rs159404201
GCR_cBin12164_Ctg1_250	ssa08/29	97	62.3	10.1	614	rs159401241
GCR_cBin41287_Ctg1_59	ssa08/29	98	62.3	10.1	112	rs159402251
GCR_cBin4852_Ctg1_303	ssa08/29	99	63.3	10.1	335	rs159402446
GCR_cBin12634_Ctg1_80	ssa08/29	100	63.3	10.1	78	rs159401259
ESTNV_22696_678	ssa08/29	101	63.3	10.1	316	rs159406316
ESTNV_13944_504	ssa08/29	102	63.4	10.1	32	rs159401048
ESTV_16763_445	ssa08/29	103	68.3	16.9	221	rs119097197
ESTNV_17905_657	ssa08/29	104	73.0	16.9	852	rs159406260	X
ESTNV_32264_443	ssa08/29	105	73.0	16.9	163	rs159404779
GCR_cBin1687_Ctg1_131	ssa08/29	106	73.0	16.9	183	rs159403130
GCR_cBin8976_Ctg1_214	ssa08/29	107	73.6	17.2	41	rs159402699
GCR_cBin15518_Ctg1_269	ssa08/29	108	74.4	18.3	262	rs159401379
ESTNV_23406_304	ssa08/29	109	74.4	18.7	356	rs159404192
GCR_cBin27707_Ctg1_208	ssa08/29	110	74.4	18.7	247	rs159403397
ESTNV_30035_86	ssa08/29	111	74.4	18.7	856	rs159406590
ESTV_12533_256	ssa08/29	112	74.4	19.2	30	rs159405713
ESTNV_36576_1908	ssa08/29	113	77.2	19.6	157	rs159405519
ESTNV_29680_674	ssa09	0	0.0	0.0	223	rs159404521
GCR_cBin491_Ctg1_150_V2	ssa09	1	12.0	0.0	27	rs159408276	X
GCR_rBin15551_Ctg1_107_V2_NullAll	ssa09	2	12.0	0.0	27	rs159408327	X
ESTNV_33205_897	ssa09	3	12.0	0.0	25	rs159404894
GCR_cBin14097_Ctg1_178	ssa09	4	12.0	0.0	168	rs159401320
ESTNV_26544_1247	ssa09	5	12.0	0.0	177	rs159404307
GCR_cBin38274_Ctg1_27	ssa09	6	24.5	0.0	109	rs159403617
GCR_cBin5269_Ctg1_195	ssa09	7	24.5	0.0	21	rs159402523
GCR_cBin5269_Ctg1_474	ssa09	8	24.5	0.0	22	rs159403841
GCR_cBin3933_Ctg1_163	ssa09	9	24.5	0.0	22	rs159403647
ESTV_15042_307	ssa09	10	24.5	0.0	48	rs119097069
GCR_cBin28975_Ctg1_226	ssa09	11	35.0	0.0	29	rs159403434
ESTNV_32289_411	ssa09	12	35.0	0.0	358	rs159404781
ESTNV_28214_231	ssa09	13	35.0	0.0	215	rs159406482
GCR_cBin4366_Ctg1_105	ssa09	14	38.0	0.0	451	rs159403715
GCR_cBin12977_Ctg1_112	ssa09	15	46.3	0.0	58	rs159403008
GCR_cBin37279_Ctg1_86	ssa09	16	52.9	0.0	62	rs159403588
GCR_cBin37279_Ctg1_81	ssa09	17	52.9	0.0	62	rs159402140
ESTNV_29202_277	ssa09	18	52.9	0.0	540	rs159404476
GCR_cBin8386_Ctg1_676	ssa09	19	52.9	0.0	22	rs159406196
GCR_cBin30976_Ctg1_63	ssa09	20	53.9	0.0	22	rs159403479
GCR_cBin27009_Ctg1_308	ssa09	21	55.0	0.2	25	rs159401803
GCR_cBin13869_Ctg1_114	ssa09	22	57.1	0.3	163	rs159403034
ESTNV_24222_162	ssa09	23	57.1	0.3	44	rs159406351	X
ESTV_13981_575	ssa09	24	57.1	0.3	61	rs119097008
GCR_cBin4944_Ctg1_147	ssa09	25	57.1	0.3	331	rs159402470
ESTV_13981_311	ssa09	26	57.1	0.3	654	rs119097007
GCR_cBin15072_Ctg1_49	ssa09	27	57.3	0.3	170	rs159407620
ESTNV_36111_168	ssa09	28	58.0	0.3	27	rs159407164
GCR_rBin15551_Ctg1_107	ssa09	29	58.7	0.3	27	rs159402859
ESTNV_35355_689	ssa09	30	59.5	0.3	22	rs159407051
ESTV_12726_105	ssa09	31	60.4	0.3	38	rs159407377
GCR_cBin10734_Ctg1_109	ssa09	32	60.8	0.3	22	rs159402956
ESTNV_36208_198	ssa09	33	61.5	0.3	36	rs159407179
GCR_cBin6462_Ctg1_186	ssa09	34	62.7	0.3	427	rs159402576
GCR_cBin29197_Ctg1_216	ssa09	35	63.7	0.3	27	rs159401895
ESTNV_25537_258	ssa09	36	64.5	0.3	133	rs159404266
ESTNV_15831_94	ssa09	37	65.6	0.3	665	rs159404079
GCR_cBin3754_Ctg1_259	ssa09	38	65.6	0.3	20	rs159403592
GCR_cBin3754_Ctg1_228	ssa09	39	65.6	0.3	584	rs159402149
GCR_cBin3754_Ctg1_594	ssa09	40	65.6	0.3	20	rs159406153
ESTNV_32696_592	ssa09	41	65.6	0.3	649	rs159404829	X
GCR_cBin3754_Ctg1_41	ssa09	42	65.6	0.3	20	rs159406152
ESTNV_30244_819	ssa09	43	65.6	0.3	139	rs159406599
ESTV_15610_550	ssa09	44	66.7	0.3	301	rs119097111
ESTV_15610_240	ssa09	45	66.7	0.3	301	rs159405796
ESTNV_24404_957	ssa09	46	67.4	0.3	249	rs159404229
ESTNV_34703_1491	ssa09	47	67.4	0.3	775	rs159405157
GCR_cBin17316_Ctg1_46	ssa09	48	67.8	0.3	692	rs159401439
ESTV_15399_455	ssa09	49	68.4	0.3	804	rs159405784	X
ESTNV_34543_968	ssa09	50	68.4	0.3	440	rs159405133
GCR_cBin11350_Ctg1_305	ssa09	51	69.3	0.3	218	rs159401210
GCR_cBin4844_Ctg1_156	ssa09	52	69.3	0.3	407	rs159402442
GCR_cBin2544_Ctg1_325	ssa09	53	69.6	0.3	31	rs159401735
ESTV_15835_504	ssa09	54	70.0	0.3	25	rs159401133
GCR_cBin2544_Ctg1_162	ssa09	55	70.0	0.3	29	rs159406127
ESTNV_33832_1008	ssa09	56	70.2	0.3	38	rs159406884
GCR_cBin26593_Ctg1_358	ssa09	57	70.3	0.3	22	rs159403378
ESTNV_20667_551	ssa09	58	70.4	0.3	523	rs159406281
ESTNV_30897_1543	ssa09	59	70.7	0.3	731	rs159404631
ESTNV_35495_1382	ssa09	60	70.7	0.3	197	rs159405282
ESTNV_34476_59_V2_NullAll	ssa09	61	70.7	0.3	247	rs159408133	X
ESTNV_30897_1203	ssa09	62	70.7	0.4	754	rs159406648
ESTNV_35226_176	ssa09	63	71.0	0.4	224	rs159407036	X
AY388596_a	ssa09	64	71.9	0.5	619	rs159407976
ESTNV_24170_237	ssa09	65	71.9	0.5	116	rs159406349
GCR_cBin30873_Ctg1_172	ssa09	66	71.9	0.5	795	rs159401961
GCR_cBin30873_Ctg1_139	ssa09	67	71.9	0.5	794	rs159401960
ESTV_19994_671	ssa09	68	72.0	0.5	622	rs159407536
GCR_cBin8054_Ctg1_165	ssa09	69	72.4	0.5	283	rs159402652
GCR_cBin8054_Ctg1_188	ssa09	70	72.4	0.5	283	rs159403931
ESTNV_32501_1042	ssa09	71	72.4	0.5	371	rs159404800
GCR_cBin48350_Ctg1_134	ssa09	72	72.4	0.5	420	rs159402438
ESTV_14916_453	ssa09	73	73.4	0.5	523	rs159401130
GCR_cBin15720_Ctg1_93	ssa09	74	73.4	0.5	68	rs159403094
ESTNV_32192_1558	ssa09	75	73.4	0.5	649	rs159406731
ESTNV_23739_381	ssa09	76	73.8	0.5	76	rs159404212
ESTV_13635_227	ssa09	77	74.2	0.5	30	rs159407386
ESTNV_20098_519	ssa09	78	74.6	0.5	110	rs159407987
ESTV_14349_383	ssa09	79	74.6	0.5	34	rs159407397
ESTNV_35838_905	ssa09	80	74.6	0.5	400	rs159405360
GCR_cBin18835_Ctg1_75	ssa09	81	75.5	0.5	544	rs159401508
ESTNV_29052_323	ssa09	82	75.5	0.5	657	rs159404466
ESTV_13711_739	ssa09	83	75.9	0.5	160	rs159405732	X
ESTNV_32947_518	ssa09	84	75.9	0.5	590	rs159404863
GCR_cBin31170_Ctg1_155	ssa09	85	76.1	0.5	442	rs159401973
GCR_cBin25742_Ctg1_41	ssa09	86	76.1	0.5	493	rs159401748
ESTNV_24561_296	ssa09	87	76.2	0.5	38	rs159404235
ESTNV_22407_388	ssa09	88	76.3	0.5	270	rs159401061
GCR_cBin45434_Ctg1_46	ssa09	89	76.4	0.5	31	rs159402372
ESTNV_30759_457	ssa09	90	76.4	0.5	717	rs159406639
GCR_cBin42429_Ctg1_275	ssa09	91	76.7	0.5	52	rs159403692
GCR_cBin8471_Ctg1_221	ssa09	92	76.8	0.5	383	rs159406198
GCR_cBin11079_Ctg1_122	ssa09	93	77.4	0.5	287	rs159402965
ESTNV_37353_635	ssa09	94	77.4	0.5	559	rs159405658
GCR_cBin30984_Ctg1_227	ssa09	95	77.7	0.5	44	rs159401966
ESTNV_32533_974	ssa09	96	79.0	0.5	41	rs159404807
GCR_cBin42990_Ctg1_183	ssa09	97	80.5	0.5	100	rs159402315
GCR_cBin27418_Ctg1_34	ssa09	98	80.6	0.5	85	rs159408065
ESTV_20910_520	ssa09	99	80.7	0.5	198	rs159406008
ESTNV_23463_496	ssa09	100	81.5	0.5	875	rs159406330	X
ESTNV_26771_357	ssa09	101	81.5	0.5	20	rs159406426
GCR_cBin13913_Ctg1_67	ssa09	102	81.5	0.5	782	rs159403037
ESTV_16811_56	ssa09	103	81.7	0.5	186	rs119097206
GCR_cBin28089_Ctg1_225	ssa09	104	81.7	0.5	348	rs159401856
GCR_cBin46344_Ctg1_63	ssa09	105	82.1	0.5	434	rs159403760
GCR_cBin17287_Ctg1_347	ssa09	106	82.1	0.5	540	rs159403139
ESTNV_32815_1072	ssa09	107	82.1	0.5	668	rs159404848
ESTV_12244_589	ssa09	108	82.1	0.5	376	rs159405708	X
ESTNV_33774_287	ssa09	109	82.1	0.5	646	rs159404996	X
ESTNV_35257_1292	ssa09	110	83.6	0.5	42	rs159405252
GCR_cBin23979_Ctg1_93	ssa09	111	83.6	0.5	139	rs159401674
GCR_cBin47813_Ctg1_45	ssa09	112	83.6	0.5	49	rs159402425
ESTNV_25066_386	ssa09	113	83.6	0.5	47	rs159406372
ESTNV_29818_733	ssa09	114	83.6	0.5	103	rs159406571
GCR_cBin31123_Ctg1_140	ssa09	115	83.7	0.5	44	rs159403486
ESTNV_24287_329	ssa09	116	83.9	0.5	418	rs159406356
GCR_cBin26429_Ctg1_427	ssa09	117	83.9	0.5	57	rs159401780
GCR_cBin27809_Ctg1_258	ssa09	118	83.9	0.5	388	rs159403403
GCR_cBin9275_Ctg1_530	ssa09	119	83.9	0.5	36	rs159406203
GCR_cBin34264_Ctg1_201	ssa09	120	83.9	0.5	532	rs159403551
ESTV_17454_240	ssa09	121	84.9	0.5	436	rs119097263
GCR_cBin25151_Ctg1_314	ssa09	122	84.9	0.5	189	rs159403334
GCR_cBin18586_Ctg1_37	ssa09	123	85.6	0.5	550	rs159407628
GCR_cBin31323_Ctg1_269	ssa09	124	85.6	0.5	498	rs159403491
ESTV_20067_369	ssa09	125	85.6	0.5	564	rs159405976
GCR_cBin15388_Ctg1_87	ssa09	126	85.6	0.5	229	rs159401375
ESTNV_35603_888	ssa09	127	85.6	0.5	325	rs159405304
ESTNV_32762_433	ssa09	128	85.7	0.5	75	rs159406775	X
ESTNV_33351_1653	ssa09	129	86.0	0.5	677	rs159406824
ESTNV_33511_1710	ssa09	130	86.0	0.5	587	rs159406847
GCR_cBin2118_Ctg1_175	ssa09	131	88.1	0.5	257	rs159403225
ESTNV_36494_153	ssa09	132	88.1	0.5	22	rs159405502
ESTNV_34955_1039	ssa09	133	88.1	0.5	387	rs159407003
ESTNV_34955_1215	ssa09	134	88.1	0.5	337	rs159405207
ESTV_19379_358	ssa09	135	88.1	0.5	235	rs159407533
GCR_cBin20475_Ctg1_43	ssa09	136	88.1	0.5	165	rs159401559
ESTNV_33105_1177	ssa09	137	88.7	0.5	418	rs159404879
GCR_cBin9275_Ctg1_525_V2	ssa09	138	88.7	0.5	420	rs159408321	X
ESTNV_37632_86	ssa09	139	88.7	0.5	447	rs159405694	X
ESTV_16287_822	ssa09	140	89.3	0.5	781	rs159405836
ESTV_16207_498	ssa09	141	90.0	0.5	875	rs119097151	X
ESTV_16452_1030	ssa09	142	90.0	0.5	769	rs159405847
ESTNV_34379_298	ssa09	143	90.0	0.5	119	rs159402921
ESTNV_21259_337	ssa09	144	90.0	0.5	100	rs159406290
ESTNV_34928_1678	ssa09	145	90.0	0.5	213	rs159406997
GCR_cBin1305_Ctg1_324	ssa09	146	90.0	0.5	658	rs159403013
GCR_hBin534_Ctg1_202	ssa09	147	90.0	0.5	658	rs159402840
GCR_cBin26849_Ctg1_164	ssa09	148	90.0	0.5	712	rs159401799
GCR_cBin34498_Ctg1_99	ssa09	149	90.0	0.5	129	rs159402059
ESTNV_35363_511	ssa09	150	90.6	0.5	344	rs159407052
GCR_cBin5691_Ctg1_70	ssa09	151	90.6	0.5	46	rs159403861
ESTNV_34364_237	ssa09	152	90.6	0.5	305	rs159405094
ESTV_16452_467	ssa09	153	90.6	0.5	768	rs159405848	X
ESTV_14302_526	ssa09	154	91.9	0.5	764	rs119097028
ESTV_14302_573	ssa09	155	91.9	0.5	405	rs119097029
ESTV_21979_63	ssa09	156	91.9	0.5	310	rs159407606
ESTNV_29161_372	ssa09	157	91.9	0.5	247	rs159406539
GCR_cBin33723_Ctg1_116	ssa09	158	91.9	0.5	162	rs159402038
GCR_cBin19458_Ctg1_218	ssa09	159	91.9	0.5	608	rs159401525
GCR_cBin46328_Ctg1_67	ssa09	160	92.6	0.5	143	rs159402390
GCR_cBin43418_Ctg1_79	ssa09	161	94.4	0.5	38	rs159402326
ESTNV_17881_371	ssa09	162	96.2	0.5	520	rs159404117
BASS15_B7_A06_540	ssa09	163	96.2	0.5	870	rs119097366
ESTNV_15783_204	ssa09	164	96.2	0.5	793	rs159406232
GCR_cBin21225_Ctg1_149	ssa09	165	96.4	0.5	33	rs159403226
GCR_cBin35196_Ctg1_476	ssa09	166	96.6	0.5	29	rs159403571
GCR_cBin25134_Ctg1_192	ssa09	167	96.9	0.5	628	rs159401711
GCR_cBin33022_Ctg1_83	ssa09	168	97.5	0.5	587	rs159402016
ESTV_16422_134	ssa09	169	97.5	0.5	625	rs119097173
ESTV_13960_478	ssa09	170	99.6	0.5	332	rs119097505	X
GCR_cBin43702_Ctg1_167	ssa09	171	99.6	0.5	240	rs159403717
ESTNV_22917_549	ssa09	172	99.6	0.5	49	rs159404182
ESTNV_33547_529	ssa09	173	102.5	0.5	125	rs159406853
GCR_cBin1280_Ctg1_527	ssa09	174	102.5	0.5	665	rs159403005
ESTNV_34639_1192	ssa09	175	104.0	0.5	273	rs159406965
ESTNV_32778_323	ssa09	176	104.8	0.5	293	rs159406777
GCR_cBin21689_Ctg1_111_V2	ssa09	177	105.4	2.6	207	rs159408189	X
ESTNV_35992_1081	ssa09	178	105.4	2.6	551	rs159407144
ESTV_21680_469	ssa09	179	107.0	4.4	489	rs159406049	X
GCR_cBin43839_Ctg1_145	ssa09	180	107.0	4.8	29	rs159408093
GCR_cBin3748_Ctg1_76	ssa09	181	107.0	5.1	265	rs159403591
GCR_cBin36589_Ctg1_87	ssa09	182	107.0	5.1	93	rs159402111
ESTNV_23182_326	ssa09	183	107.0	5.1	82	rs159404185
GCR_cBin28234_Ctg1_102	ssa09	184	107.0	5.1	214	rs159401863
GCR_cBin36692_Ctg1_234_V2_NullAll	ssa09	185	107.0	5.2	438	rs159408239	X
GCR_cBin37344_Ctg1_62	ssa09	186	107.0	5.2	33	rs159402144
ESTNV_18696_207	ssa09	187	107.0	5.2	397	rs159404127
GCR_cBin40294_Ctg1_76	ssa09	188	107.4	6.8	676	rs159402233
GCR_cBin6845_Ctg1_149	ssa09	189	107.4	6.8	89	rs159403899
GCR_cBin37924_Ctg1_56	ssa09	190	107.4	6.8	140	rs159402165
GCR_hBin28574_Ctg1_121	ssa09	191	107.4	6.8	601	rs159402788
GCR_cBin22147_Ctg1_75	ssa09	192	107.4	10.1	96	rs159403250
GCR_cBin1708_Ctg1_43	ssa09	193	107.4	10.1	341	rs159407627
GCR_cBin1058_Ctg1_236	ssa09	194	107.4	10.1	118	rs159402953
ESTNV_31240_1536	ssa09	195	107.4	18.3	53	rs159404669
GCR_cBin21689_Ctg1_170	ssa09	196	107.4	25.6	397	rs159403241
ESTNV_32685_763	ssa09	197	107.4	31.9	904	rs159404828
GCR_cBin2635_Ctg1_182	ssa09	198	107.4	44.0	794	rs159401773
GCR_cBin28698_Ctg1_182	ssa09	199	107.4	44.4	22	rs159403425
ESTNV_24004_146	ssa09	200	107.4	46.4	378	rs159404219
GCR_cBin315_Ctg1_207	ssa09	201	107.4	51.3	185	rs159401978
GCR_cBin22764_Ctg1_550	ssa09	202	107.4	54.2	29	rs159407642
GCR_cBin22764_Ctg1_561	ssa09	203	107.4	54.2	29	rs159407643
GCR_cBin50954_Ctg1_86	ssa09	204	107.4	64.9	35	rs159402505
GCR_cBin1188_Ctg1_179	ssa10	0	0.0	0.0	28	rs159401234
ESTNV_36923_393	ssa10	1	0.0	0.0	160	rs159405584
GCR_hBin34135_Ctg1_23	ssa10	2	1.7	0.0	751	rs159402810
ESTNV_31597_545	ssa10	3	11.4	0.0	778	rs159404703	X
GCR_cBin25441_Ctg1_174	ssa10	4	11.4	0.0	174	rs159403345
ESTNV_34392_915	ssa10	5	11.4	0.0	223	rs159405099	X
ESTNV_30295_64	ssa10	6	11.9	0.0	41	rs159406602	X
GCR_hBin35162_Ctg1_230	ssa10	7	18.2	0.0	27	rs159402812
GCR_cBin44185_Ctg1_196	ssa10	8	24.5	0.0	422	rs159403722
ESTV_15919_533	ssa10	9	25.1	0.0	27	rs119097133
GCR_cBin51715_Ctg1_128	ssa10	10	27.8	0.0	21	rs159403837
ESTNV_32455_522	ssa10	11	30.9	0.0	43	rs159404797
ESTNV_36281_727	ssa10	12	30.9	0.0	127	rs159405457
ESTNV_36281_1871	ssa10	13	30.9	0.0	94	rs159405456
ESTNV_32562_1139	ssa10	14	30.9	0.0	82	rs159404810	X
ESTNV_36281_1295	ssa10	15	31.8	0.0	92	rs159407191
ESTNV_18697_306	ssa10	16	31.9	0.0	544	rs159404128	X
ESTNV_36281_1632	ssa10	17	31.9	0.0	94	rs159407192
ESTNV_23675_228	ssa10	18	31.9	0.0	74	rs159404204
ESTNV_34168_1263	ssa10	19	31.9	0.0	291	rs159406915
ESTNV_33513_1102	ssa10	20	32.4	0.0	29	rs159404935
ESTV_14892_586	ssa10	21	33.1	0.0	386	rs119097060
GCR_cBin35859_Ctg1_196	ssa10	22	33.1	0.0	30	rs159402097
ESTNV_36677_1536	ssa10	23	33.1	0.0	160	rs159405530
ESTNV_36677_1922	ssa10	24	33.1	0.0	160	rs159407244
GCR_cBin4643_Ctg1_127	ssa10	25	33.1	0.0	799	rs159407674
ESTNV_32956_97	ssa10	26	35.0	0.0	251	rs159404865	X
ESTNV_35523_1456	ssa10	27	35.0	0.0	633	rs159405290
ESTNV_36433_1555	ssa10	28	35.0	0.0	71	rs159407214
ESTNV_32073_360	ssa10	29	35.0	0.0	381	rs159406716	X
GCR_cBin8799_Ctg1_140_V2	ssa10	30	36.2	0.0	60	rs159408315	X
GCR_cBin8799_Ctg1_141_V2	ssa10	31	36.2	0.0	60	rs159408316	X
ESTNV_36433_1950	ssa10	32	36.2	0.0	471	rs159407215
GCR_cBin3306_Ctg1_228	ssa10	33	38.7	0.0	26	rs159402018
ESTNV_37539_990	ssa10	34	39.2	0.0	196	rs159407350	X
GCR_cBin17864_Ctg1_150	ssa10	35	39.2	0.0	287	rs159401466
ESTV_21147_1072	ssa10	36	39.2	0.0	87	rs159406025
GCR_cBin30266_Ctg1_215	ssa10	37	39.2	0.0	313	rs159401933
GCR_cBin3147_Ctg1_137	ssa10	38	40.2	0.0	35	rs159406140
ESTNV_35041_801	ssa10	39	40.2	0.0	29	rs159407014
ESTNV_35041_1348	ssa10	40	40.2	0.0	29	rs159407013
ESTV_16371_552	ssa10	41	40.2	0.0	258	rs159405843
ESTNV_35121_518	ssa10	42	40.2	0.0	38	rs159405234
ESTNV_35121_752	ssa10	43	40.3	0.0	38	rs159405235
GCR_cBin3562_Ctg1_70_V2	ssa10	44	40.4	0.0	63	rs159408237	X
ESTV_16913_418	ssa10	45	40.8	0.0	79	rs119097391
ESTV_14649_80	ssa10	46	40.8	0.0	27	rs119097047
ESTV_16913_1267	ssa10	47	40.8	0.0	83	rs119097221
GCR_cBin24946_Ctg1_79	ssa10	48	42.5	0.0	41	rs159401702
GCR_cBin45340_Ctg1_211	ssa10	49	42.5	0.0	408	rs159403740
GCR_cBin40148_Ctg1_35	ssa10	50	42.5	0.2	162	rs159403660
ESTNV_25043_92	ssa10	51	42.5	0.5	702	rs159404250	X
ESTV_21816_1279	ssa10	52	44.5	0.5	411	rs159407591
ESTNV_33283_998	ssa10	53	45.9	0.6	844	rs159406819	X
ESTNV_29706_500	ssa10	54	45.9	0.6	487	rs159404524	X
ESTNV_31133_241	ssa10	55	46.1	0.6	56	rs159404656
BASS110_B7_E03_92	ssa10	56	46.1	0.6	73	rs119097275
GCR_hBin33739_Ctg1_137	ssa10	57	46.1	0.6	321	rs159402807
GCR_hBin33739_Ctg1_141	ssa10	58	46.1	0.6	321	rs159402808
GCR_hBin33739_Ctg1_89	ssa10	59	46.1	0.6	321	rs159404017
ESTNV_28052_478	ssa10	60	46.2	0.6	593	rs159406472
ESTNV_28052_855	ssa10	61	46.2	0.6	36	rs159406473
ESTNV_30276_714	ssa10	62	46.2	0.6	141	rs159404566
ESTNV_32130_141	ssa10	63	46.2	0.6	36	rs159404766
GCR_cBin30209_Ctg1_91	ssa10	64	46.2	0.6	418	rs159403460
ESTNV_37495_1206	ssa10	65	47.0	0.6	509	rs159407341	X
ESTNV_36818_1287	ssa10	66	47.0	0.6	489	rs159405557	X
GCR_cBin17810_Ctg1_125	ssa10	67	47.9	0.6	34	rs159403157
ESTNV_23622_155	ssa10	68	48.5	0.6	507	rs159406336
ESTV_14130_560	ssa10	69	48.5	0.6	506	rs159407393
ESTNV_35071_967	ssa10	70	48.5	0.6	529	rs159407019
ESTNV_30499_655	ssa10	71	48.5	0.6	498	rs159406618
ESTNV_31751_1321	ssa10	72	48.5	0.6	846	rs159404726
ESTV_16706_143	ssa10	73	48.5	0.6	416	rs159405868	X
ESTNV_35071_1373	ssa10	74	48.5	0.6	467	rs159405223
ESTV_14130_622	ssa10	75	48.5	0.6	592	rs159407394
ESTNV_26637_285	ssa10	76	49.3	0.6	800	rs159404312
GCR_cBin28875_Ctg1_203	ssa10	77	49.4	0.6	25	rs159401888
GCR_cBin17832_Ctg1_400	ssa10	78	49.4	0.6	78	rs159401463
ESTNV_25964_603	ssa10	79	49.4	0.6	674	rs159404283
ESTNV_26228_496	ssa10	80	49.4	0.6	764	rs159401077	X
GCR_cBin28532_Ctg1_81	ssa10	81	49.4	0.6	153	rs159401870
GCR_cBin5819_Ctg1_243	ssa10	82	50.6	0.6	76	rs159402547
GCR_cBin5344_Ctg1_281	ssa10	83	50.6	0.6	198	rs159403846
GCR_cBin5344_Ctg1_337	ssa10	84	50.6	0.6	198	rs159403847
GCR_cBin5344_Ctg1_326	ssa10	85	50.6	0.6	198	rs159402527
ESTNV_26827_289	ssa10	86	50.6	0.6	76	rs159406427
ESTNV_26827_412	ssa10	87	50.6	0.6	112	rs159404319
ESTV_17112_405	ssa10	88	51.0	0.6	414	rs119097244
GCR_cBin18645_Ctg1_223	ssa10	89	51.0	0.6	556	rs159401498
GCR_cBin2237_Ctg1_217	ssa10	90	51.5	0.6	773	rs159401630
ESTV_21346_907	ssa10	91	51.9	0.6	750	rs119097394
ESTNV_26262_564	ssa10	92	51.9	0.6	716	rs159406411	X
ESTNV_35598_1331	ssa10	93	51.9	0.6	27	rs159407089
GCR_hBin7070_Ctg1_36	ssa10	94	51.9	0.6	610	rs159404029
GCR_cBin22191_Ctg1_67	ssa10	95	51.9	0.6	273	rs159401624
GCR_cBin18863_Ctg1_66	ssa10	96	51.9	0.6	819	rs159401509
ESTNV_35598_2180	ssa10	97	51.9	0.6	805	rs159407090	X
GCR_cBin17484_Ctg1_144	ssa10	98	53.3	0.6	519	rs159403147
ESTV_17483_152	ssa10	99	53.5	0.6	489	rs159405918	X
ESTNV_34256_1283	ssa10	100	53.5	0.6	683	rs159406928
GCR_cBin47719_Ctg1_156	ssa10	101	53.5	0.6	289	rs159403779
ESTNV_15248_422	ssa10	102	53.5	0.6	105	rs159406230
GCR_cBin51785_Ctg1_184	ssa10	103	53.5	0.6	112	rs159403839
GCR_cBin18557_Ctg1_186	ssa10	104	53.5	0.6	409	rs159401491
GCR_cBin18557_Ctg1_274	ssa10	105	53.8	0.6	23	rs159401492
ESTNV_19560_73	ssa10	106	53.9	0.6	241	rs159406271
ESTNV_35139_823	ssa10	107	53.9	0.6	399	rs159407027
ESTNV_36166_316	ssa10	108	53.9	0.6	42	rs159407174
GCR_cBin51840_Ctg1_131	ssa10	109	53.9	0.6	56	rs159402516
ESTNV_25511_539	ssa10	110	53.9	0.6	42	rs159404264
ESTV_14463_297	ssa10	111	53.9	0.6	136	rs159405749
ESTV_17146_1231	ssa10	112	53.9	0.6	620	rs159407505	X
ESTNV_35927_2269	ssa10	113	54.9	0.6	49	rs159405372
ESTNV_37023_1931	ssa10	114	55.4	0.6	415	rs159407297
ESTNV_37023_271	ssa10	115	55.4	0.6	397	rs159405608
GCR_cBin11397_Ctg1_153	ssa10	116	55.4	0.6	376	rs159401211
GCR_cBin11397_Ctg1_74	ssa10	117	55.4	0.6	99	rs159401212
ESTNV_19427_106	ssa10	118	55.4	0.6	258	rs159404135
ESTV_16387_486	ssa10	119	55.4	0.6	138	rs159405844
GCR_cBin27054_Ctg1_106	ssa10	120	56.0	0.6	342	rs159401805
GCR_cBin28864_Ctg1_111	ssa10	121	56.0	0.6	773	rs159401886
ESTV_14579_490	ssa10	122	57.1	0.6	261	rs119097043
ESTNV_37186_1092	ssa10	123	57.1	0.6	239	rs159407318
ESTNV_36965_600	ssa10	124	57.1	0.6	458	rs159407284	X
ESTNV_35927_502	ssa10	125	57.1	0.6	69	rs159405373
ESTV_18228_1192	ssa10	126	57.1	0.6	627	rs159405933
GCR_cBin46229_Ctg1_267	ssa10	127	57.1	0.6	595	rs159402387
ESTV_14579_329	ssa10	128	57.1	0.6	485	rs159407405	X
ESTNV_28366_1826	ssa10	129	57.1	0.6	475	rs159404421
ESTNV_33225_1126	ssa10	130	58.3	0.6	891	rs159406808	X
ESTNV_27467_282	ssa10	131	58.3	0.6	47	rs159406448
ESTNV_35682_210	ssa10	132	59.5	0.6	638	rs159407103	X
ESTNV_35740_174	ssa10	133	59.5	0.6	399	rs159405334	X
ESTNV_36965_418	ssa10	134	59.5	0.6	355	rs159407283	X
ESTNV_32146_317	ssa10	135	59.5	0.6	62	rs159404767
ESTNV_18606_391	ssa10	136	59.5	0.6	746	rs159404126	X
ESTNV_34873_1803	ssa10	137	59.5	0.6	35	rs159406994
BASS113_B7_B10_353	ssa10	138	59.5	0.6	45	rs119097372
GCR_cBin32079_Ctg1_125	ssa10	139	59.5	0.6	69	rs159401996
GCR_cBin2718_Ctg1_97	ssa10	140	59.7	0.6	39	rs159401817
GCR_cBin2718_Ctg1_226	ssa10	141	59.7	0.6	39	rs159403388
ESTNV_27423_1033	ssa10	142	59.7	0.6	51	rs159404354
ESTV_12271_166	ssa10	143	59.8	0.6	58	rs159405710	X
GCR_cBin2718_Ctg1_329	ssa10	144	59.8	0.6	39	rs159401815
GCR_cBin2718_Ctg1_238	ssa10	145	59.8	0.6	39	rs159401814
GCR_cBin2718_Ctg1_343	ssa10	146	59.8	0.6	39	rs159403389
ESTNV_32904_1871	ssa10	147	59.8	0.6	38	rs159404859
GCR_cBin34736_Ctg1_207	ssa10	148	59.8	0.6	744	rs159402069
ESTNV_37343_510	ssa10	149	59.8	0.6	409	rs159405657	X
ESTNV_29846_236	ssa10	150	59.8	0.6	399	rs159404535
GCR_cBin8357_Ctg1_100	ssa10	151	60.4	0.6	60	rs159403938
GCR_cBin24902_Ctg1_166	ssa10	152	60.4	0.6	763	rs159403326
GCR_cBin41789_Ctg1_111	ssa10	153	60.4	0.6	138	rs159403680
ESTNV_35927_659	ssa10	154	60.4	0.6	185	rs159407128	X
GCR_cBin11531_Ctg1_130	ssa10	155	61.8	0.6	541	rs159402980
ESTV_14058_333	ssa10	156	61.8	0.6	568	rs119097014
ESTNV_36054_822	ssa10	157	61.8	0.6	631	rs159405397
ESTNV_30706_221	ssa10	158	62.0	0.6	520	rs159404609
GCR_cBin4409_Ctg1_62	ssa10	159	62.0	0.6	506	rs159406161
GCR_cBin38059_Ctg1_209	ssa10	160	62.2	0.6	51	rs159403614
ESTNV_34745_483	ssa10	161	62.7	0.6	459	rs159405165
ESTNV_34745_1760	ssa10	162	62.7	0.6	673	rs159406977
ESTNV_35934_1813	ssa10	163	63.0	0.6	798	rs159407130	X
GCR_cBin38998_Ctg1_202	ssa10	164	63.0	0.6	351	rs159402194
GCR_cBin16836_Ctg1_207	ssa10	165	63.0	0.6	536	rs159401424
GCR_cBin13788_Ctg1_293	ssa10	166	63.5	0.6	25	rs159401305
ESTNV_34697_551	ssa10	167	63.6	0.6	445	rs159406971
ESTNV_30414_111	ssa10	168	63.6	0.6	77	rs159406610	X
ESTNV_31441_573	ssa10	169	63.6	0.6	586	rs159406678
GCR_cBin22893_Ctg1_88	ssa10	170	63.6	0.6	832	rs159401646
ESTNV_29965_1263	ssa10	171	65.0	0.6	453	rs159404544	X
GCR_cBin4813_Ctg1_307	ssa10	172	65.0	0.6	457	rs159403784
GCR_cBin26759_Ctg1_213	ssa10	173	65.0	0.6	672	rs159403383
ESTNV_37738_59	ssa10	174	65.2	0.6	335	rs159407367
ESTV_16215_274	ssa10	175	65.4	0.6	218	rs159405829
ESTV_15997_539	ssa10	176	65.4	0.6	543	rs159405816	X
ESTV_16215_414	ssa10	177	65.4	0.6	218	rs159407466
GCR_cBin31216_Ctg1_247	ssa10	178	65.4	0.6	87	rs159401975
ESTV_14825_661	ssa10	179	67.1	0.6	397	rs159405765
ESTNV_31582_59	ssa10	180	67.1	0.6	789	rs159406684	X
GCR_cBin4994_Ctg1_401	ssa10	181	67.7	0.6	169	rs159402482
ESTV_14825_93	ssa10	182	67.7	0.6	253	rs119097510
GCR_cBin28992_Ctg1_137	ssa10	183	69.1	0.6	519	rs159403435
ESTNV_27898_719	ssa10	184	69.1	0.6	373	rs159406465
GCR_rBin10918_Ctg1_244	ssa10	185	69.1	0.6	42	rs159404038
ESTNV_29897_904	ssa10	186	69.1	0.6	163	rs159406580
ESTNV_35051_1659	ssa10	187	69.1	0.6	23	rs159405219
ESTV_14184_131	ssa10	188	69.1	0.6	29	rs119097022
GCR_cBin45632_Ctg1_117	ssa10	189	69.1	0.6	167	rs159402377
GCR_cBin4906_Ctg1_655	ssa10	190	69.8	0.6	112	rs159406165
GCR_cBin12488_Ctg1_457	ssa10	191	69.8	0.6	263	rs159401254
ESTNV_27981_308	ssa10	192	69.8	0.6	784	rs159404392	X
GCR_cBin25743_Ctg1_25	ssa10	193	69.8	0.6	40	rs159403352
ESTNV_20578_482	ssa10	194	69.8	0.6	257	rs159406279
GCR_cBin25743_Ctg1_97	ssa10	195	69.8	0.6	40	rs159401749
ESTNV_20578_223	ssa10	196	69.8	0.6	130	rs159404153
ESTNV_17091_204	ssa10	197	70.8	0.6	467	rs159404100
ESTNV_17023_584	ssa10	198	72.2	0.6	705	rs159406248
GCR_cBin26390_Ctg1_53	ssa10	199	72.2	0.6	149	rs159401776
ESTNV_33812_148	ssa10	200	72.2	0.6	194	rs159406883
ESTNV_36078_879	ssa10	201	72.2	0.6	118	rs159407156
GCR_cBin34735_Ctg1_132	ssa10	202	72.2	0.6	146	rs159402068
GCR_cBin5168_Ctg1_69	ssa10	203	72.2	0.6	48	rs159403835
ESTNV_28929_421	ssa10	204	72.2	0.6	68	rs159404456
ESTV_14342_96	ssa10	205	72.2	0.6	808	rs119097032
ESTV_14342_489	ssa10	206	72.4	0.6	21	rs119097031
GCR_cBin21832_Ctg1_235	ssa10	207	72.6	0.6	133	rs159403243
ESTNV_23983_288	ssa10	208	72.6	0.9	796	rs159404217
ESTV_20616_1072	ssa10	209	72.6	10.4	742	rs159407546	X
ESTV_20616_997	ssa10	210	72.6	10.4	742	rs159407547	X
ESTNV_23983_141	ssa10	211	72.6	16.7	797	rs159404216
ESTV_16209_1298	ssa10	212	72.6	16.7	144	rs119097152
ESTV_16209_1226	ssa10	213	73.2	16.7	813	rs159407465
GCR_cBin42115_Ctg1_45	ssa10	214	73.2	16.7	459	rs159402283
ESTNV_31163_234	ssa10	215	74.4	16.7	53	rs159406660
GCR_hBin6113_Ctg1_164	ssa10	216	75.1	16.7	27	rs159402842
ESTV_15930_1134	ssa10	217	75.7	16.7	285	rs159407449	X
GCR_cBin10783_Ctg1_214	ssa10	218	75.7	17.8	27	rs159402961
GCR_cBin20606_Ctg1_43	ssa10	219	76.0	18.8	27	rs159401561
GCR_cBin6718_Ctg1_184	ssa10	220	76.3	19.8	330	rs159402594
ESTNV_31184_704	ssa10	221	76.3	19.8	75	rs159404661
ESTNV_34414_656	ssa10	222	76.3	19.8	33	rs159406943
ESTNV_34414_179	ssa10	223	76.3	19.8	115	rs159405105
ESTNV_35456_785	ssa10	224	76.3	19.8	51	rs159405276
ESTNV_35456_667	ssa10	225	76.3	19.8	51	rs159407063
GCR_hBin3269_Ctg1_145	ssa10	226	87.0	22.3	740	rs159408114	X
ESTNV_31768_165	ssa10	227	87.0	22.5	525	rs159404728	X
ESTNV_27066_1033	ssa10	228	89.6	22.5	436	rs159404328	X
ESTNV_30975_278	ssa10	229	89.6	22.5	201	rs159406650	X
ESTNV_32622_374	ssa10	230	89.6	22.5	82	rs159404816	X
ESTV_17739_134	ssa10	231	89.6	22.5	82	rs159405923	X
ESTNV_27066_876	ssa10	232	89.6	22.5	73	rs159404329	X
GCR_cBin23046_Ctg1_175	ssa11	0	0.0	0.0	771	rs159403274
GCR_cBin10459_Ctg1_42	ssa11	1	0.0	0.0	44	rs159407609
GCR_cBin10459_Ctg1_69	ssa11	2	0.0	0.0	44	rs159402948
ESTV_18561_884	ssa11	3	0.0	0.0	92	rs159405938
GCR_cBin5000_Ctg1_169	ssa11	4	0.1	0.0	29	rs159402487
ESTNV_31458_1189	ssa11	5	1.4	0.0	413	rs159406679
ESTNV_29594_77	ssa11	6	1.4	0.0	673	rs159404514	X
ESTNV_30600_327	ssa11	7	12.4	0.0	350	rs159404598
GCR_cBin6717_Ctg1_141	ssa11	8	20.1	0.0	380	rs159406184
ESTNV_29402_888	ssa11	9	21.1	0.0	283	rs159406547
GCR_cBin4477_Ctg1_56	ssa11	10	21.4	0.0	278	rs159403732
ESTNV_23712_467	ssa11	11	21.4	0.0	118	rs159404209	X
GCR_cBin15249_Ctg1_269	ssa11	12	25.5	0.0	606	rs159403080
GCR_cBin15249_Ctg1_119	ssa11	13	27.6	0.0	137	rs159401369
ESTV_21163_1064	ssa11	14	27.6	0.0	312	rs159406026
ESTV_13108_154	ssa11	15	27.6	0.0	201	rs119096985
ESTNV_34907_65	ssa11	16	27.6	0.0	744	rs159405199
BASS17_B7_C04_472	ssa11	17	29.0	0.0	44	rs119097372
ESTNV_35660_146	ssa11	18	29.5	0.0	560	rs159405314
ESTNV_23712_347	ssa11	19	29.5	0.0	95	rs159406340	X
ESTNV_36644_1203	ssa11	20	30.3	0.0	149	rs159407239
ESTV_16467_488	ssa11	21	30.3	0.0	44	rs159401135	X
ESTV_20512_416	ssa11	22	30.3	0.0	507	rs159407542
ESTNV_36120_1619	ssa11	23	30.3	0.0	60	rs159407166	X
ESTNV_27649_512	ssa11	24	30.3	0.0	42	rs159404370	X
ESTV_13691_455	ssa11	25	30.3	0.0	44	rs159405731
ESTV_21943_931	ssa11	26	30.3	0.0	241	rs159406074
ESTV_12834_100	ssa11	27	30.3	0.0	75	rs159405714	X
ESTV_12834_326	ssa11	28	30.3	0.0	75	rs159405715	X
GCR_cBin761_Ctg2_149_V2	ssa11	29	30.3	0.0	30	rs159408301	X
ESTNV_35660_1486	ssa11	30	30.3	0.0	512	rs159407098
ESTNV_31189_244	ssa11	31	30.3	0.0	341	rs159404662
ESTNV_15088_181	ssa11	32	30.3	0.0	92	rs159406229	X
ESTNV_25000_597	ssa11	33	32.0	0.0	520	rs159406371
GCR_cBin41047_Ctg1_75	ssa11	34	32.8	0.0	486	rs159402246
GCR_cBin41047_Ctg1_70	ssa11	35	32.8	0.0	486	rs159403670
GCR_cBin5370_Ctg1_691	ssa11	36	32.8	0.0	297	rs159407678
ESTNV_31189_883	ssa11	37	32.8	0.0	516	rs159404663	X
GCR_cBin24239_Ctg1_306	ssa11	38	32.8	0.0	605	rs159403314
GCR_cBin25230_Ctg1_182	ssa11	39	35.5	0.0	560	rs159403336
GCR_cBin25587_Ctg1_205	ssa11	40	35.5	0.0	350	rs159401738
GCR_cBin2400_Ctg1_488	ssa11	41	44.8	0.0	32	rs159403303
ESTNV_32341_483	ssa11	42	45.1	0.0	792	rs159404790	X
ESTV_19313_457	ssa11	43	45.1	0.0	664	rs159405954	X
ESTNV_30660_574	ssa11	44	45.1	0.0	625	rs159406631
ESTNV_30702_1688	ssa11	45	47.8	0.0	38	rs159406635
ESTV_15849_683	ssa11	46	48.5	0.0	27	rs159405809
GCR_cBin8916_Ctg1_307	ssa11	47	49.2	0.0	37	rs159402692
GCR_cBin10335_Ctg1_152	ssa11	48	49.3	0.0	542	rs159402945	X
ESTNV_20565_254	ssa11	49	49.3	0.0	487	rs159407988
ESTNV_26873_901	ssa11	50	49.9	0.0	554	rs159406428
GCR_cBin1743_Ctg1_120	ssa11	51	49.9	0.0	311	rs159401447
ESTV_21878_369	ssa11	52	53.3	0.0	617	rs159406070	X
GCR_cBin2127_Ctg1_132	ssa11	53	53.3	0.0	65	rs159403228
GCR_cBin1366_Ctg1_232	ssa11	54	53.3	0.0	395	rs159401294
GCR_cBin5325_Ctg1_209	ssa11	55	53.9	0.0	369	rs159406167
GCR_cBin1289_Ctg1_101_V2	ssa11	56	56.0	0.0	691	rs159408161	X
ESTNV_36844_1704	ssa11	57	56.0	0.0	58	rs159405561
ESTNV_21177_562	ssa11	58	56.0	0.0	705	rs159407989
GCR_cBin9358_Ctg1_120	ssa11	59	56.0	0.0	561	rs159402714
ESTNV_36161_2245	ssa11	60	56.0	0.0	574	rs159405425
GCR_cBin8434_Ctg1_134	ssa11	61	56.0	0.0	751	rs159407697
ESTNV_21177_366	ssa11	62	56.0	0.0	705	rs159406287
ESTNV_36947_1708	ssa11	63	57.2	0.0	705	rs159407281	X
ESTNV_25962_1153	ssa11	64	57.2	0.0	731	rs159404282	X
ESTNV_33466_1224	ssa11	65	57.2	0.0	28	rs159404925
ESTNV_33466_202	ssa11	66	57.2	0.0	238	rs159406840
GCR_cBin1777_Ctg1_368	ssa11	67	57.2	0.0	222	rs159401461
GCR_cBin1289_Ctg1_209	ssa11	68	57.2	0.0	732	rs159401275
ESTV_21877_749	ssa11	69	57.2	0.0	47	rs119097395
ESTNV_30720_430	ssa11	70	58.0	0.0	303	rs159404612	X
ESTV_21877_167	ssa11	71	58.0	0.0	324	rs159406069
ESTNV_33838_116	ssa11	72	58.0	0.0	593	rs159405010	X
ESTNV_30801_647	ssa11	73	59.1	0.0	26	rs159404622
ESTNV_30098_223	ssa11	74	60.1	0.0	385	rs159404554
ESTNV_36639_1432	ssa11	75	60.1	0.1	530	rs159407237	X
ESTV_14437_868	ssa11	76	60.1	0.1	541	rs159405745
ESTNV_30098_348	ssa11	77	60.1	0.1	836	rs159404555	X
ESTNV_31849_639	ssa11	78	60.1	0.1	836	rs159406696	X
ESTNV_30801_487	ssa11	79	60.1	0.1	705	rs159404621	X
GCR_cBin8955_Ctg1_204	ssa11	80	60.2	0.1	20	rs159402697
BASS126_B7_D12_1074	ssa11	81	60.3	0.1	92	rs119097300
ESTNV_34549_1541	ssa11	82	60.3	0.1	788	rs159406954
ESTNV_34549_1420	ssa11	83	60.3	0.1	788	rs159405134
ESTNV_15958_472	ssa11	84	62.9	0.1	461	rs159404081	X
ESTNV_34520_978	ssa11	85	62.9	0.1	420	rs159405128	X
GCR_cBin33615_Ctg1_60	ssa11	86	63.7	0.1	616	rs159406146
GCR_cBin18789_Ctg1_131	ssa11	87	63.7	0.1	110	rs159401502
ESTNV_36131_85	ssa11	88	64.3	0.1	235	rs159405420	X
GCR_cBin4710_Ctg1_83	ssa11	89	64.4	0.1	35	rs159402415
GCR_cBin23617_Ctg1_247	ssa11	90	64.5	0.1	44	rs159401663
GCR_cBin39602_Ctg1_111	ssa11	91	64.5	0.1	788	rs159402214
ESTNV_35501_1279	ssa11	92	64.5	0.1	501	rs159405283	X
ESTNV_27648_141	ssa11	93	64.5	0.1	842	rs159406454	X
ESTV_13513_493	ssa11	94	65.3	0.1	620	rs119096992
ESTNV_36131_1579	ssa11	95	65.3	0.1	801	rs159407168	X
GCR_cBin1499_Ctg1_656	ssa11	96	65.3	0.1	47	rs159406102
ESTNV_34433_445	ssa11	97	65.3	0.1	170	rs159401109
ESTNV_35090_1063	ssa11	98	65.3	0.1	45	rs159407024
ESTNV_34518_687	ssa11	99	65.3	0.1	40	rs159405126
ESTV_15475_58	ssa11	100	65.6	0.1	236	rs159407430	X
ESTNV_32358_297	ssa11	101	65.6	0.1	697	rs159404793
ESTNV_29418_1240	ssa11	102	67.1	0.1	612	rs159404500	X
ESTNV_35832_875	ssa11	103	67.1	0.1	796	rs159405356	X
ESTNV_23712_244	ssa11	104	67.7	0.1	95	rs159404208
ESTNV_36553_296	ssa11	105	67.7	0.1	991	rs159407229	X
GCR_cBin44494_Ctg1_149	ssa11	106	67.7	0.1	110	rs159402350
ESTNV_27149_420	ssa11	107	68.5	0.1	584	rs159406435	X
ESTNV_30063_178	ssa11	108	68.5	0.1	25	rs159406591
GCR_cBin3694_Ctg1_95_V2	ssa11	109	68.8	0.1	292	rs159408242	X
GCR_cBin40198_Ctg1_47	ssa11	110	68.8	0.1	34	rs159403661
ESTNV_34520_477	ssa11	111	69.3	0.1	30	rs159405127
GCR_cBin11818_Ctg1_148_V2_NullAll	ssa11	112	69.3	0.1	228	rs159408153	X
ESTV_14073_165	ssa11	113	69.3	0.1	30	rs119097507
GCR_cBin11227_Ctg1_154	ssa11	114	69.3	0.1	47	rs159401200
GCR_cBin78_Ctg1_49_V2	ssa11	115	69.3	0.1	28	rs159408302	X
GCR_cBin805_Ctg1_34_V2	ssa11	116	69.3	0.1	28	rs159408306	X
ESTNV_27795_301	ssa11	117	69.3	0.1	49	rs159404379
GCR_cBin23259_Ctg1_339	ssa11	118	69.3	0.1	216	rs159401653
ESTNV_18458_404	ssa11	119	69.3	0.1	721	rs159406261	X
ESTNV_35637_1799	ssa11	120	69.8	0.1	49	rs159405307
GCR_cBin7054_Ctg1_170	ssa11	121	69.8	0.1	44	rs159403911
ESTNV_31160_400	ssa11	122	69.9	0.1	43	rs159404659
GCR_cBin29936_Ctg1_299	ssa11	123	70.1	0.1	342	rs159401913
ESTNV_27094_533	ssa11	124	70.5	0.1	294	rs159404332
BASS137_B7_G11_309	ssa11	125	70.6	0.1	825	rs119097345
ESTNV_35940_2098	ssa11	126	70.9	0.1	576	rs159405376	X
GCR_cBin30993_Ctg1_62	ssa11	127	70.9	0.1	53	rs159403481
ESTNV_16335_449	ssa11	128	71.2	0.1	847	rs159401056	X
ESTV_15671_338	ssa11	129	71.2	0.1	324	rs159407439
ESTNV_34135_1186	ssa11	130	71.2	0.1	58	rs159405058
GCR_cBin17318_Ctg1_181	ssa11	131	71.2	0.1	119	rs159401440
ESTNV_15037_70	ssa11	132	71.2	0.1	48	rs159404073
ESTNV_29983_786	ssa11	133	71.2	0.1	202	rs159404548
GCR_cBin1314_Ctg1_137	ssa11	134	71.2	0.1	89	rs159403014
GCR_cBin44755_Ctg1_138	ssa11	135	71.2	0.1	236	rs159402358
ESTNV_33441_1110	ssa11	136	71.2	0.1	31	rs159406835
ESTV_12714_396	ssa11	137	71.2	0.1	260	rs119096980
GCR_cBin26381_Ctg1_159	ssa11	138	72.5	0.1	571	rs159401775
ESTV_14031_406	ssa11	139	72.5	0.1	949	rs119097011
ESTV_14031_166	ssa11	140	72.5	0.1	949	rs119097010
ESTNV_34377_715	ssa11	141	72.8	0.1	62	rs159405096
ESTNV_20212_112	ssa11	142	73.4	0.1	643	rs159404148	X
ESTNV_27556_379	ssa11	143	73.4	0.1	28	rs159402910
GCR_hBin6749_Ctg1_105	ssa11	144	73.4	0.1	136	rs159402844
ESTV_16109_535	ssa11	145	73.4	0.1	335	rs119097142
ESTV_16109_600	ssa11	146	73.4	0.1	331	rs119097143
ESTNV_36658_877	ssa11	147	73.4	0.1	124	rs159407241
ESTNV_27572_273	ssa11	148	73.4	0.1	424	rs159404365
ESTV_15317_238	ssa11	149	73.4	0.1	490	rs159405779
ESTNV_33441_1223	ssa11	150	73.4	0.1	635	rs159404923	X
GCR_cBin2198_Ctg1_298	ssa11	151	73.7	0.1	281	rs159401613
ESTNV_30291_631	ssa11	152	73.7	0.1	74	rs159404568
GCR_cBin9573_Ctg1_352	ssa11	153	73.7	0.1	178	rs159402723
ESTNV_35912_139	ssa11	154	73.9	0.1	243	rs159405370	X
ESTNV_36971_726	ssa11	155	73.9	0.1	30	rs159407287
ESTNV_22297_524	ssa11	156	73.9	0.1	35	rs159406299
ESTNV_36575_2199	ssa11	157	73.9	0.1	632	rs159405518
ESTNV_34835_790	ssa11	158	73.9	0.1	661	rs159405181	X
ESTNV_36575_1048	ssa11	159	73.9	0.1	500	rs159405517
GCR_cBin28973_Ctg1_182	ssa11	160	74.3	0.1	447	rs159401890
GCR_cBin21718_Ctg1_203_V2	ssa11	161	74.3	0.1	326	rs159408190	X
ESTNV_24590_55	ssa11	162	74.3	0.1	74	rs159404239
ESTNV_34757_132	ssa11	163	74.3	0.1	460	rs159406980	X
ESTV_21501_827	ssa11	164	74.6	0.1	606	rs159407578
ESTNV_28304_221	ssa11	165	74.6	0.1	942	rs159406489	X
ESTNV_34779_1220	ssa11	166	74.6	0.1	658	rs159406984	X
GCR_cBin29097_Ctg1_47	ssa11	167	74.6	0.1	173	rs159401892
GCR_cBin28773_Ctg1_318	ssa11	168	74.6	0.1	165	rs159403428
ESTNV_32603_283	ssa11	169	74.6	0.1	580	rs159404813	X
ESTNV_28071_471	ssa11	170	75.3	0.1	514	rs159404397
ESTNV_29815_1051	ssa11	171	75.3	0.1	365	rs159404532	X
GCR_rBin14341_Ctg1_123	ssa11	172	75.4	0.1	26	rs159402858
ESTNV_37684_323	ssa11	173	75.5	0.1	583	rs159405697
ESTNV_34619_503	ssa11	174	75.5	0.1	202	rs159405143	X
GCR_cBin25834_Ctg1_84	ssa11	175	75.7	0.1	347	rs159403356
GCR_cBin11818_Ctg1_148	ssa11	176	75.7	0.1	228	rs159401233
GCR_cBin27319_Ctg1_200	ssa11	177	75.7	0.1	332	rs159401824
GCR_hBin1549_Ctg1_23	ssa11	178	75.8	0.1	600	rs159403984
ESTNV_23705_128	ssa11	179	75.8	0.1	598	rs159404207	X
GCR_cBin13722_Ctg1_515	ssa11	180	75.8	0.1	600	rs159401298
GCR_cBin5457_Ctg1_201	ssa11	181	76.2	0.1	72	rs159403853
ESTNV_36658_1538	ssa11	182	76.2	0.1	385	rs159407240	X
ESTV_21501_389	ssa11	183	76.2	0.1	818	rs159407577	X
GCR_cBin10060_Ctg1_168	ssa11	184	77.0	0.1	152	rs159401150
GCR_cBin11915_Ctg1_101	ssa11	185	77.0	0.1	689	rs159402984
ESTNV_27520_353	ssa11	186	77.0	0.1	92	rs159406450
GCR_cBin20818_Ctg1_43	ssa11	187	77.0	3.4	253	rs159401569
ESTNV_33215_615	ssa11	188	78.0	3.4	432	rs159406806	X
ESTNV_36003_1360	ssa11	189	78.0	46.3	82	rs159407146
GCR_cBin13678_Ctg1_110	ssa11	190	78.0	46.3	39	rs159401297
ESTNV_23861_220	ssa12	0	0,0	0.0	25	rs159406345
ESTNV_36436_2251	ssa12	1	9,5	0.0	444	rs159405484
ESTNV_36436_2021	ssa12	2	9,5	0.0	39	rs159405483
GCR_cBin3944_Ctg1_77	ssa12	3	9,5	4.3	578	rs159403652
GCR_cBin3944_Ctg1_75	ssa12	4	9,5	4.3	559	rs159402209
GCR_cBin44236_Ctg1_59	ssa12	5	15,4	4.3	682	rs159402347
GCR_cBin25916_Ctg1_111	ssa12	6	15,4	6.8	27	rs159403362
GCR_cBin25916_Ctg1_327	ssa12	7	15,4	9.2	686	rs159401754
GCR_cBin2018_Ctg1_42	ssa12	8	15,4	9.2	107	rs159407633
GCR_cBin7890_Ctg1_303	ssa12	9	21,0	9.2	38	rs159402644
GCR_cBin33580_Ctg1_85	ssa12	10	21,0	9.2	71	rs159407663
GCR_cBin14116_Ctg1_119	ssa12	11	25,3	9.3	27	rs159401321
GCR_cBin14116_Ctg1_124	ssa12	12	25,4	9.4	27	rs159401322
GCR_cBin2711_Ctg2_478	ssa12	13	29,0	9.5	268	rs159401810
GCR_cBin30150_Ctg1_224	ssa12	14	29,0	9.5	38	rs159403456
GCR_cBin48915_Ctg1_395	ssa12	15	29,0	9.5	107	rs159403796
ESTNV_15175_311	ssa12	16	35,8	9.5	844	rs159402886
ESTNV_25442_538	ssa12	17	35,8	9.5	551	rs159404263
ESTNV_24825_532	ssa12	18	35,8	9.6	63	rs159404244
ESTNV_28312_154	ssa12	19	38,0	9.8	382	rs159406490
ESTNV_34290_182	ssa12	20	38,0	9.8	703	rs159406931
ESTNV_24797_128	ssa12	21	38,0	9.8	70	rs159404243
ESTNV_34144_1267	ssa12	22	38,5	9.8	906	rs159405060
GCR_cBin4897_Ctg1_143_V2	ssa12	23	46,4	9.8	165	rs159408275	X
GCR_cBin5099_Ctg1_526	ssa12	24	46,4	9.8	27	rs159402506
GCR_cBin7998_Ctg1_257	ssa12	25	46,4	9.8	91	rs159403929
ESTNV_14268_378	ssa12	26	46,6	10.1	118	rs159402884
GCR_cBin17272_Ctg1_43	ssa12	27	46,9	10.3	38	rs159403137
ESTNV_34374_1473	ssa12	28	47,2	10.3	70	rs159406936
ESTNV_34554_1029	ssa12	29	47,7	10.3	27	rs159405136
GCR_cBin20899_Ctg1_195	ssa12	30	48,2	10.3	133	rs159403222
GCR_cBin25463_Ctg1_81_V2	ssa12	31	52,1	10.3	174	rs159408214	X
ESTV_15957_271	ssa12	32	52,1	10.3	50	rs159405814
ESTV_20442_1276	ssa12	33	52,1	10.3	926	rs159407540
GCR_cBin2987_Ctg1_60	ssa12	34	52,1	10.3	133	rs159401911
AY388588_a	ssa12	35	53,8	10.3	155	rs159407970
GCR_cBin1664_Ctg1_764	ssa12	36	53,8	10.3	287	rs159406105
GCR_cBin30566_Ctg1_205	ssa12	37	53,8	10.3	178	rs159403467
GCR_cBin37295_Ctg1_106	ssa12	38	53,8	10.3	154	rs159402141
GCR_cBin25463_Ctg1_319	ssa12	39	53,8	10.3	157	rs159403346
ESTNV_13100_175	ssa12	40	54,7	10.3	333	rs159402877
ESTV_12100_413	ssa12	41	55,2	10.3	41	rs119096968
GCR_cBin34655_Ctg1_42	ssa12	42	55,6	10.3	786	rs159402064
GCR_cBin19469_Ctg1_39	ssa12	43	55,7	10.3	957	rs159401526
GCR_cBin4648_Ctg2_238	ssa12	44	55,7	10.3	286	rs159403764
GCR_cBin27260_Ctg1_54_V2	ssa12	45	55,7	10.3	31	rs159408222	X
GCR_cBin13182_Ctg1_104	ssa12	46	55,7	10.3	723	rs159403016
ESTNV_35479_138	ssa12	47	55,7	10.3	163	rs159407068
GCR_cBin47258_Ctg1_69	ssa12	48	55,9	10.3	291	rs159403773
GCR_cBin16176_Ctg1_101	ssa12	49	55,9	10.3	267	rs159401392
ESTNV_35653_138	ssa12	50	55,9	10.3	290	rs159405311
ESTV_16309_570	ssa12	51	56,0	10.3	363	rs159408025	X
GCR_cBin9305_Ctg1_362	ssa12	52	56,0	10.3	315	rs159402712
GCR_cBin3353_Ctg1_273	ssa12	53	56,0	10.3	560	rs159402032
GCR_cBin16714_Ctg1_246	ssa12	54	56,0	10.3	599	rs159403129
ESTNV_27903_408	ssa12	55	56,0	10.3	619	rs159404387
ESTNV_36989_339	ssa12	56	56,0	10.3	765	rs159405592
ESTNV_32900_1348	ssa12	57	56,0	10.3	50	rs159406787
ESTNV_22267_123	ssa12	58	56,0	10.3	208	rs159404164
GCR_cBin40254_Ctg1_205	ssa12	59	57,1	10.3	38	rs159403664
GCR_cBin24042_Ctg1_126	ssa12	60	58,3	10.3	387	rs159403306
GCR_cBin6506_Ctg1_71	ssa12	61	58,3	10.3	698	rs159402579
ESTNV_36431_2232	ssa12	62	58,3	10.3	698	rs159405482
ESTV_17580_1116	ssa12	63	58,3	10.3	63	rs119097267
ESTV_16937_940	ssa12	64	58,3	10.3	37	rs119097227
GCR_cBin21967_Ctg1_139	ssa12	65	58,3	10.3	528	rs159401612
ESTNV_34535_1109	ssa12	66	58,6	10.3	95	rs159405130
GCR_cBin3470_Ctg1_217	ssa12	67	59,2	10.3	402	rs159402067
ESTNV_37180_1983	ssa12	68	59,2	10.3	515	rs159407317
GCR_cBin9235_Ctg1_89	ssa12	69	59,9	10.3	391	rs159402708
ESTNV_20616_78	ssa12	70	59,9	10.3	230	rs159404154
GCR_cBin4704_Ctg1_255	ssa12	71	59,9	10.3	103	rs159402410
ESTNV_16614_622	ssa12	72	62,1	10.3	182	rs159404093
GCR_cBin24739_Ctg1_250	ssa12	73	62,1	10.3	63	rs159401698
GCR_cBin21521_Ctg1_45	ssa12	74	62,1	10.3	135	rs159401594
ESTNV_36684_826	ssa12	75	62,6	10.3	538	rs159405531
GCR_cBin5356_Ctg1_211_V2	ssa12	76	62,6	10.3	56	rs159408282	X
ESTNV_33780_777	ssa12	77	63,1	10.3	709	rs159406879
ESTNV_36684_1178	ssa12	78	63,4	10.3	22	rs159407246
BASS133_B7_H09_429	ssa12	79	63,8	10.3	779	rs119097339
BASS133_B7_H09_699	ssa12	80	63,8	10.3	861	rs119097341
GCR_cBin7909_Ctg1_51	ssa12	81	64,6	10.3	625	rs159402645
GCR_cBin7909_Ctg1_59	ssa12	82	64,6	10.3	625	rs159403926
ESTNV_34827_121	ssa12	83	64,6	10.3	36	rs159405179
GCR_cBin22637_Ctg1_68	ssa12	84	64,6	10.3	636	rs159406120
GCR_cBin14996_Ctg1_323_V2	ssa12	85	64,6	10.3	756	rs159408171	X
ESTNV_34235_1553	ssa12	86	65,3	10.3	660	rs159405070
ESTNV_34235_752	ssa12	87	65,3	10.3	402	rs159406925
GCR_cBin5501_Ctg1_631	ssa12	88	65,5	10.3	392	rs159406169
ESTV_15927_421	ssa12	89	65,5	10.3	717	rs159405812
ESTNV_36008_742	ssa12	90	65,6	10.3	218	rs159405388
ESTNV_30122_120	ssa12	91	65,6	10.3	25	rs159406596
ESTV_15765_1661	ssa12	92	65,7	10.3	468	rs159407444
ESTNV_35674_638	ssa12	93	65,7	10.3	730	rs159407102
ESTNV_26881_400	ssa12	94	66,6	10.3	736	rs159404320
GCR_cBin20377_Ctg1_165	ssa12	95	66,6	10.3	145	rs159403208
ESTNV_32259_1196	ssa12	96	66,8	10.3	164	rs159404778
BASS113_B6A_E01_397	ssa12	97	66,8	10.3	638	rs159407747
ESTV_16844_203	ssa12	98	67,4	10.3	797	rs119097210
ESTNV_29069_659	ssa12	99	67,4	10.3	633	rs159406525	X
ESTNV_36747_1614	ssa12	100	67,4	10.3	34	rs159405547
ESTNV_22435_210	ssa12	101	67,5	10.3	857	rs159404170
GCR_cBin23236_Ctg1_44	ssa12	102	67,5	10.3	319	rs159406121
GCR_cBin38252_Ctg1_127_V2	ssa12	103	67,9	10.3	467	rs159408245	X
GCR_cBin30825_Ctg1_213	ssa12	104	68,2	10.3	543	rs159403473
ESTNV_37525_1456	ssa12	105	68,2	10.3	441	rs159405679
AY388603_b	ssa12	106	68,3	10.3	508	rs159407980
ESTNV_36110_278	ssa12	107	68,3	10.3	521	rs159407163
ESTNV_35271_1145	ssa12	108	68,3	10.3	558	rs159407040
ESTNV_36110_173	ssa12	109	68,3	10.3	619	rs159407162
GCR_cBin177_Ctg1_76	ssa12	110	69,1	10.3	354	rs159403152
GCR_cBin16715_Ctg1_118	ssa12	111	69,3	10.3	890	rs159401421
ESTV_16460_256	ssa12	112	69,3	10.3	133	rs159405850
ESTNV_16810_167	ssa12	113	70,4	10.3	473	rs159406247
GCR_hBin20449_Ctg1_582	ssa12	114	70,8	10.3	355	rs159406210
ESTNV_32640_707	ssa12	115	70,8	10.3	27	rs159406767
GCR_cBin43709_Ctg1_29	ssa12	116	70,8	10.3	387	rs159402333
GCR_cBin42482_Ctg1_198	ssa12	117	70,8	10.3	213	rs159402295
GCR_cBin38307_Ctg1_203	ssa12	118	71,6	10.3	52	rs159402173
ESTNV_29394_510	ssa12	119	72,0	10.3	862	rs159404493
ESTNV_29568_184	ssa12	120	72,2	10.3	38	rs159404510
ESTNV_31659_537	ssa12	121	72,3	10.3	333	rs159404712
GCR_cBin30702_Ctg1_615	ssa12	122	72,3	10.3	307	rs159407658
ESTNV_37021_1223	ssa12	123	72,3	10.3	307	rs159405606
GCR_cBin17782_Ctg1_36	ssa12	124	72,3	10.3	315	rs159403154
GCR_cBin26699_Ctg1_177	ssa12	125	72,3	10.3	59	rs159403381
GCR_cBin20807_Ctg1_416	ssa12	126	72,9	10.3	205	rs159401568
ESTNV_34151_140	ssa12	127	72,9	10.3	36	rs159405061
GCR_cBin36483_Ctg1_70	ssa12	128	73,0	10.3	486	rs159402104
GCR_rBin7367_Ctg1_75	ssa12	129	73,9	10.3	295	rs159402874
GCR_cBin24125_Ctg1_210	ssa12	130	73,9	10.3	39	rs159401676
GCR_cBin31912_Ctg1_83	ssa12	131	73,9	10.3	20	rs159401990
ESTV_16023_542	ssa12	132	73,9	10.3	504	rs159407454
GCR_cBin37860_Ctg1_229	ssa12	133	74,1	10.3	686	rs159403603
ESTNV_37167_1886	ssa12	134	74,1	10.5	56	rs159405631
ESTNV_36268_885	ssa12	135	74,1	10.7	516	rs159405450
ESTNV_34714_1672	ssa12	136	74,1	14.4	246	rs159405161
ESTV_15421_317	ssa12	137	74,5	18.1	143	rs159405785
GCR_cBin40804_Ctg1_146	ssa12	138	74,5	18.7	566	rs159402242
ESTNV_35943_786	ssa12	139	74,5	18.7	248	rs159407131
GCR_cBin30297_Ctg1_89	ssa12	140	74,5	18.7	111	rs159401935
ESTNV_36031_2175	ssa12	141	74,5	22.6	485	rs159407151
GCR_cBin6366_Ctg1_223	ssa12	142	74,5	22.6	192	rs159402574
ESTNV_35259_1843	ssa12	143	74,5	22.6	176	rs159405254
ESTNV_35259_155	ssa12	144	74,5	22.6	297	rs159407039
GCR_cBin37935_Ctg1_237	ssa12	145	74,8	49.4	591	rs159403609
GCR_cBin28378_Ctg1_148	ssa12	146	74,8	49.4	231	rs159403415
ESTV_12158_428	ssa12	147	74,8	49.4	222	rs119096970
ESTNV_36929_2048	ssa12	148	77,5	54.8	95	rs159407279
ESTNV_36929_1730	ssa12	149	77,5	54.8	84	rs159405587
ESTNV_31779_190	ssa13	0	0.0	0.0	27	rs159406692
GCR_hBin31634_Ctg1_191	ssa13	1	0.0	0.0	689	rs159402796
ESTV_16151_700	ssa13	2	4.5	0.0	601	rs159407461	X
ESTNV_26500_356	ssa13	3	4.5	0.0	27	rs159404305
GCR_cBin3536_Ctg1_40	ssa13	4	4.5	0.0	560	rs159402090
ESTNV_32088_1164	ssa13	5	4.5	0.0	165	rs159404763
ESTV_16661_422	ssa13	6	9.2	0.0	171	rs159407483
ESTNV_32625_1193	ssa13	7	15.3	0.0	432	rs159404817	X
ESTNV_32181_1055	ssa13	8	15.3	0.0	281	rs159404772
ESTNV_34498_327	ssa13	9	16.8	0.0	56	rs159405122	X
ESTNV_34498_68	ssa13	10	17.5	0.0	56	rs159405123	X
ESTNV_37042_2463	ssa13	11	18.2	0.0	545	rs159407301
ESTV_14174_74	ssa13	12	18.2	0.0	133	rs159405740
ESTV_14174_149	ssa13	13	19.0	0.0	29	rs119097021
ESTNV_35182_980	ssa13	14	19.1	0.0	383	rs159407030
ESTNV_33506_249	ssa13	15	21.4	0.0	421	rs159404933	X
ESTV_16489_883	ssa13	16	21.4	0.0	1078	rs159405852	X
ESTNV_32714_234	ssa13	17	24.3	0.0	325	rs159404834
GCR_cBin11458_Ctg1_739	ssa13	18	24.3	0.0	228	rs159406089
ESTNV_29489_194	ssa13	19	27.4	0.0	373	rs159406554
GCR_cBin42784_Ctg1_133	ssa13	20	27.4	0.0	529	rs159402309
ESTNV_36791_74	ssa13	21	28.3	0.0	267	rs159407260
ESTNV_33211_1514	ssa13	22	28.3	0.0	333	rs159406805
ESTNV_21489_151	ssa13	23	28.8	0.0	486	rs159404159
GCR_cBin15343_Ctg1_36	ssa13	24	28.8	0.0	256	rs159401372
ESTNV_32077_786	ssa13	25	28.8	0.0	436	rs159404762
ESTNV_33506_1739	ssa13	26	28.8	0.0	338	rs159406843
ESTNV_33187_1675	ssa13	27	28.8	0.0	237	rs159404891
GCR_cBin27790_Ctg1_311	ssa13	28	28.8	0.0	408	rs159401840
GCR_cBin27790_Ctg1_143	ssa13	29	28.8	0.0	400	rs159401839
GCR_cBin27790_Ctg1_141	ssa13	30	28.8	0.0	400	rs159403401
GCR_cBin11445_Ctg1_125	ssa13	31	28.8	0.0	21	rs159401217
ESTV_16314_73	ssa13	32	28.8	0.0	600	rs159407473
GCR_cBin19265_Ctg1_314	ssa13	33	30.3	0.0	625	rs159401516
GCR_cBin30290_Ctg1_90_V2_NullAll	ssa13	34	30.3	0.0	199	rs159408230	X
GCR_cBin28543_Ctg1_251	ssa13	35	31.5	0.0	466	rs159401871
BASS14_B7_H03_681	ssa13	36	31.5	0.0	312	rs119097363
ESTV_14265_487	ssa13	37	32.2	0.0	316	rs159407396	X
GCR_cBin28543_Ctg1_67	ssa13	38	32.2	0.0	477	rs159401872
GCR_cBin8223_Ctg1_274	ssa13	39	32.2	0.0	535	rs159403935
GCR_cBin237_Ctg1_53	ssa13	40	32.2	0.0	43	rs159401666
GCR_cBin13771_Ctg1_86	ssa13	41	32.2	0.0	192	rs159401303
GCR_cBin1034_Ctg1_240	ssa13	42	32.2	0.0	23	rs159402946
GCR_cBin6069_Ctg1_167	ssa13	43	32.2	0.0	31	rs159403877
ESTNV_17775_207	ssa13	44	32.2	0.0	30	rs159404115
ESTNV_36020_79	ssa13	45	32.2	0.0	365	rs159407148
ESTV_15686_402	ssa13	46	32.5	0.0	394	rs119097116
GCR_cBin3336_Ctg1_114	ssa13	47	32.5	0.0	27	rs159403531
ESTNV_34656_1427	ssa13	48	32.5	0.0	531	rs159406967
ESTV_15686_55	ssa13	49	32.5	0.0	627	rs119097117
ESTNV_28163_251	ssa13	50	33.0	0.0	143	rs159404411	X
ESTV_19144_114	ssa13	51	33.0	0.0	34	rs159405950
ESTNV_34656_334	ssa13	52	33.0	0.0	534	rs159405151
ESTV_16055_561	ssa13	53	34.7	0.0	107	rs119097140
ESTNV_34243_316	ssa13	54	35.0	0.0	147	rs159406926
GCR_cBin5655_Ctg1_650	ssa13	55	35.0	0.0	24	rs159407680
GCR_cBin12647_Ctg1_80	ssa13	56	35.0	0.0	352	rs159403000
ESTNV_28627_455	ssa13	57	35.0	0.0	472	rs159406503
ESTV_17525_116	ssa13	58	35.6	0.0	179	rs119097266
GCR_cBin9099_Ctg1_77	ssa13	59	35.6	0.0	65	rs159402700
ESTNV_32554_686	ssa13	60	35.6	0.0	854	rs159406761
GCR_cBin8175_Ctg1_227	ssa13	61	35.6	0.0	230	rs159402661
GCR_cBin33449_Ctg1_223	ssa13	62	35.6	0.0	437	rs159402030
ESTNV_30729_1660	ssa13	63	35.6	0.0	441	rs159404613
GCR_cBin44871_Ctg1_25	ssa13	64	35.6	0.0	259	rs159402361
GCR_cBin16225_Ctg1_165	ssa13	65	35.6	0.0	404	rs159401396
GCR_cBin11750_Ctg1_70	ssa13	66	35.7	0.0	174	rs159401228
GCR_cBin11750_Ctg1_59	ssa13	67	35.7	0.0	174	rs159402982
ESTNV_19416_387	ssa13	68	35.7	0.0	177	rs159404134
ESTNV_31277_1049	ssa13	69	35.7	0.0	182	rs159404671
ESTV_16731_596	ssa13	70	35.7	0.0	629	rs119097196
ESTNV_27237_290	ssa13	71	37.1	0.0	250	rs159404336	X
GCR_cBin25136_Ctg1_28	ssa13	72	37.1	0.0	66	rs159401712
GCR_cBin13755_Ctg1_102	ssa13	73	37.1	0.0	450	rs159403029
GCR_cBin14902_Ctg1_153	ssa13	74	37.1	0.0	408	rs159401352
ESTNV_24752_295	ssa13	75	37.7	0.0	416	rs159406362	X
GCR_cBin3241_Ctg1_587_V2	ssa13	76	37.7	0.0	360	rs159408234	X
GCR_cBin8336_Ctg1_87	ssa13	77	37.7	0.0	145	rs159403937
ESTNV_28398_290	ssa13	78	37.9	0.0	485	rs159406495	X
ESTNV_24320_232	ssa13	79	37.9	0.0	27	rs159404226
ESTNV_26441_1376	ssa13	80	37.9	0.0	47	rs159406417
ESTV_15365_462	ssa13	81	37.9	0.0	473	rs159405783
ESTNV_29683_317	ssa13	82	37.9	0.0	169	rs159401095
ESTNV_29683_508	ssa13	83	37.9	0.0	169	rs159401096
ESTNV_30970_433	ssa13	84	37.9	0.0	22	rs159404634
GCR_cBin46371_Ctg1_98	ssa13	85	37.9	0.0	22	rs159403761
ESTNV_29479_279	ssa13	86	37.9	0.0	31	rs159404503
ESTNV_37176_116	ssa13	87	37.9	0.0	575	rs159405634	X
BASS139_B7_D11_322	ssa13	88	37.9	0.0	42	rs119097350
BASS139_B7_D11_512	ssa13	89	37.9	0.0	136	rs119097351
ESTV_13831_59	ssa13	90	37.9	0.0	274	rs159405734
ESTNV_34431_542	ssa13	91	38.1	0.0	776	rs159405110	X
[truncated: 1,663 more rows]
